# Supplementary material for: Identification of the Differentially Expressed Genes of Muscle Growth and Intramuscular Fat Metabolism in the Development Stage of Yellow Broilers
Source: Genes (Basel). 2020 Feb 26;11(3):244. doi: 10.3390/genes11030244 (PMC7140879; doi:10.3390/genes11030244)
Supplement: Supplementary file 1 [file genes-11-00244-s001.zip]

Archive with 4 entries (3 files):
- Supplementary File-Table S1-S3/Table S1.xlsx
- Supplementary File-Table S1-S3/Table S2.xlsx
- Supplementary File-Table S1-S3/Table S3.xlsx
- Supplementary File-Table S1-S3/
