# Supplementary material for: Identification of the Differentially Expressed Genes of Muscle Growth and Intramuscular Fat Metabolism in the Development Stage of Yellow Broilers
Source: Genes (Basel). 2020 Feb 26;11(3):244. doi: 10.3390/genes11030244 (PMC7140879; doi:10.3390/genes11030244)
Supplement: Supplementary file 1 [file genes-11-00244-s001.zip › Supplementary File-Table S1-S3/Table S1.xlsx]

## Sheet: 256 DEGs
Table S1 The list of 256 DEGs
Ensembl Gene ID	GeneSymbol	Fold change(3w vs 8w)	Fold change(3w vs 13w)	Fold change(3w vs 18wB)	Regulation	3w_Log2NormSignal	8w_Log2NormSignal	13w_Log2NormSignal	18w_Log2NormSignal
ENSGALG00000006689	ABHD2	2.59814	2.51742	4.7712	down	10.8206	12.1981	12.1526	13.075
ENSGALG00000016351	ACOT9	2.23889	2.21529	5.06764	down	9.3386	10.5014	10.4861	11.6799
ENSGALG00000037301	ACVR1	2.01651	2.27481	2.43603	down	6.8217	7.83356	8.00744	8.10623
ENSGALG00000037408	ADMP	2.92615	3.18806	2.27677	down	7.23727	8.78627	8.90995	8.42426
ENSGALG00000016826	ADPRHL1	4.5291	9.50931	2.41024	down	10.7347	12.9139	13.984	12.0039
ENSGALG00000031652	AK5	3.62084	4.24091	4.15504	down	4.01829	5.87461	6.10266	6.07315
ENSGALG00000015147	ALDH1A1	2.01034	2.20635	2.17877	down	11.1829	12.1903	12.3245	12.3064
ENSGALG00000001844	ALKBH4	2.11461	2.47139	2.33558	down	11.284	12.3644	12.5893	12.5077
ENSGALG00000005662	AMPD3	6.52502	3.7104	4.17653	down	9.29094	11.9969	11.1825	11.3532
ENSGALG00000031917	ANKIB1	2.1436	2.87347	14.4662	down	5.69422	6.79426	7.21702	9.54884
ENSGALG00000008168	ANKRD16	2.32724	2.72085	2.02723	down	8.7135	9.93212	10.1576	9.73301
ENSGALG00000015768	ANKRD6	2.05699	2.25912	7.06808	down	5.89629	6.93682	7.07205	8.71761
ENSGALG00000030879	AR	2.04842	2.89031	2.18532	down	7.79137	8.82588	9.32259	8.91921
ENSGALG00000022733	ARL11	10.6528	4.55693	4.4794	down	5.67692	9.09008	7.86498	7.84023
ENSGALG00000003751	ASAH2	3.03533	2.80694	43.9328	down	6.30042	7.90227	4.81142	11.7576
ENSGALG00000033675	BAHD1	3.49121	2.81532	2.27368	down	8.13176	9.93549	9.62506	9.31679
ENSGALG00000009846	BBS5	2.6503	6.75713	5.81349	down	9.8865	11.2927	12.6429	12.4259
ENSGALG00000005782	BCAR3	2.49971	2.81314	3.1116	down	8.6346	9.95636	10.1268	10.2723
ENSGALG00000005360	CA4	4.05269	3.55807	6.12775	down	9.45585	11.4747	11.2869	12.0712
ENSGALG00000001234	CETP	2.13452	3.6859	4.17585	down	9.17953	10.2734	11.0615	11.2416
ENSGALG00000019761	CHAD	7.76694	2.23426	3.2077	down	6.93323	9.89058	8.09303	8.61477
ENSGALG00000038265	CREB5	2.12211	6.5948	6.69361	down	6.93037	8.01587	9.6517	9.67316
ENSGALG00000004044	CSRP3	15.4734	36.7396	32.8718	down	6.48218	10.4339	11.6814	11.521
ENSGALG00000011331	CTH	2.96026	3.29957	2.41473	down	7.87694	9.44266	9.59922	9.1488
ENSGALG00000041547	DCP1A	3.73257	2.21514	3.35529	down	5.9385	7.83867	7.0859	7.68494
ENSGALG00000036850	DNAJA4	3.08682	25.396	17.479	down	4.39801	6.02413	9.06454	8.52556
ENSGALG00000011041	DNAJC6	5.68457	10.8871	4.83978	down	4.75607	7.26312	8.20061	7.03101
ENSGALG00000006482	FAH	3.12794	3.4237	6.18183	down	5.09474	6.73995	6.87029	7.72277
ENSGALG00000017091	FLT1	2.13737	2.03788	3.63449	down	4.42563	5.52146	5.4527	6.28738
ENSGALG00000013821	GEMIN6	3.80409	3.65844	2.34874	down	7.18834	9.11589	9.05957	8.42023
ENSGALG00000008902	GIPC2	4.18077	22.6151	40.0932	down	5.00828	7.07205	9.5075	10.3336
ENSGALG00000012601	GOLM1	2.88319	3.50997	4.58235	down	6.52958	8.05725	8.34104	8.72567
ENSGALG00000012171	GPR39	3.1535	2.89499	2.22368	down	5.95814	7.61509	7.49169	7.11108
ENSGALG00000011404	HOPX	11.8509	4.36342	4.4413	down	12.7151	16.282	14.8405	14.866
ENSGALG00000040521	HOXA2	5.40851	8.80716	5.12889	down	3.98774	6.42298	7.12642	6.34639
ENSGALG00000004343	HPD	7.7225	5.65408	8.8133	down	8.88268	11.8317	11.382	12.0224
ENSGALG00000010979	HSD17B11	2.02639	2.09082	3.82939	down	9.05771	10.0766	10.1218	10.9948
ENSGALG00000011715	HSP70	2.02134	5.05414	8.6784	down	14.6708	15.6861	17.0082	17.7882
ENSGALG00000037989	IL10RB	2.7846	3.04252	3.17222	down	9.26482	10.7423	10.8701	10.9303
ENSGALG00000020316	IL13RA2	2.11474	3.4567	8.0851	down	9.41499	10.4955	11.2044	12.4303
ENSGALG00000016388	KLHL34	2.01418	2.27519	2.68029	down	9.27299	10.2832	10.459	10.6954
ENSGALG00000004046	LARP6	3.29922	2.03389	3.01775	down	7.69532	9.41745	8.71957	9.2888
ENSGALG00000008805	LMOD2	9.16158	12.4909	9.54745	down	6.65195	9.84755	10.2948	9.90707
ENSGALG00000016456	LPIN1	3.00475	2.31445	3.86593	down	7.60924	9.19648	8.8199	9.56005
ENSGALG00000012277	MAFF	3.31915	4.6211	16.2221	down	12.4828	14.2136	14.691	16.5027
ENSGALG00000020003	MAP3K4	2.01196	8.59366	6.53942	down	4.99709	6.00569	8.10036	7.70625
ENSGALG00000013892	MAP3K5	2.24052	3.17311	2.17613	down	5.56112	6.72495	7.22701	6.68288
ENSGALG00000006562	MCF2	3.63299	2.36892	8.33886	down	7.34237	9.20353	8.5866	10.4022
ENSGALG00000014616	MT3	3.95373	2.91295	16.1214	down	11.1778	13.1611	12.7203	15.1888
ENSGALG00000001709	MUSTN1	14.0367	28.5969	16.1799	down	14.142	17.9532	18.9798	18.1582
ENSGALG00000012783	MYBPC1	2.49642	3.89278	14.3249	down	6.81347	8.13333	8.77427	10.6539
ENSGALG00000016915	MYCBP2	2.12113	2.48337	2.63091	down	5.82202	6.90685	7.13431	7.21758
ENSGALG00000007305	NME1	2.31762	4.69584	10.5268	down	5.60399	6.81663	7.83537	8.99999
ENSGALG00000005572	NOXO1	3.66428	21.2087	16.8547	down	5.57977	7.4533	9.98635	9.65485
ENSGALG00000015951	OGFRL1	2.40198	2.30204	2.30022	down	7.98931	9.25353	9.19222	9.19108
ENSGALG00000002645	PIWIL1	5.13488	7.44478	10.012	down	3.9727	6.33303	6.86893	7.29636
ENSGALG00000053281	PKIA	2.41676	2.56608	2.18372	down	13.579	14.8521	14.9386	14.7058
ENSGALG00000029679	PLEKHA7	2.90173	2.00828	2.25872	down	5.27512	6.81203	6.28108	6.45062
ENSGALG00000002169	PLEKHB2	2.50519	3.08516	5.47622	down	10.083	11.408	11.7084	12.5362
ENSGALG00000027583	PLN	2.59825	14.4619	13.7137	down	8.13564	9.51318	11.9898	11.9132
ENSGALG00000011266	PPM1K	2.95078	4.93478	2.83829	down	6.34686	7.90796	8.64985	7.85189
ENSGALG00000008053	PRDM11	2.01007	2.15602	2.03083	down	4.31816	5.32541	5.42654	5.34023
ENSGALG00000012850	RAB19	2.12725	5.37291	3.02533	down	8.00819	9.09718	10.4339	9.60529
ENSGALG00000037261	RFXANK	5.00648	12.0182	10.379	down	5.0658	7.38959	8.65295	8.4414
ENSGALG00000004675	RGS9BP	2.57229	2.08797	3.898	down	5.76231	7.12536	6.82441	7.72504
ENSGALG00000014913	ROS1	2.50839	4.80343	11.0345	down	3.97341	5.30017	6.23748	7.43737
ENSGALG00000005140	RRAD	10.6007	27.4925	37.6271	down	9.49523	12.9013	14.2762	14.7289
ENSGALG00000006270	SCNN1G	4.30726	2.09085	4.13286	down	11.6015	13.7082	12.6656	13.6486
ENSGALG00000000866	SELENBP1	2.31813	2.8461	2.0681	down	12.1148	13.3277	13.6238	13.1631
ENSGALG00000015040	SLC16A10	4.02276	5.7549	4.06563	down	7.64746	9.65564	10.1722	9.67094
ENSGALG00000010375	SLC30A2	3.23113	2.18145	4.2916	down	3.93829	5.63033	5.06358	6.03981
ENSGALG00000008497	SLC38A2	2.07485	4.66966	4.57348	down	8.78018	9.83319	11.0035	10.9735
ENSGALG00000029842	SLCO5A1	2.48838	2.80018	2.00326	down	7.74857	9.06377	9.23409	8.75092
ENSGALG00000004667	SMG7	2.44744	2.32586	2.059	down	8.87833	10.1696	10.0961	9.92028
ENSGALG00000009415	SMOC1	3.76675	4.00183	2.11815	down	6.57332	8.48664	8.57398	7.65612
ENSGALG00000004400	SPECC1	2.78437	3.93584	2.45452	down	8.30589	9.78324	10.2826	9.60134
ENSGALG00000037773	ST3GAL1	2.04534	3.41777	6.46333	down	11.8055	12.8379	13.5786	14.4978
ENSGALG00000006064	TEKT1	3.79569	4.99098	2.24103	down	7.23493	9.15929	9.55425	8.39909
ENSGALG00000009626	THBS1	2.28006	7.71171	18.2531	down	10.2434	11.4325	13.1904	14.4335
ENSGALG00000020410	TMED8	2.71732	2.94299	5.30808	down	6.93173	8.37392	8.48902	9.33992
ENSGALG00000014843	TPD52L1	2.53831	2.18459	2.15635	down	5.33553	6.6794	6.4629	6.44412
ENSGALG00000014261	UCHL1	5.8743	6.00251	3.42139	down	11.9519	14.5063	14.5375	13.7265
ENSGALG00000003743	VPS37B	2.21265	4.08043	10.0448	down	6.82483	7.97061	8.85356	10.1532
ENSGALG00000038540	ZBTB16	3.03982	4.76534	9.29798	down	7.95985	9.56383	10.2124	11.1768
ENSGALG00000001341	ZBTB44	2.77644	2.11476	2.20076	down	8.63584	10.1091	9.71634	9.77384
ENSGALG00000031474	ZRANB1	2.10309	2.84951	3.13262	down	7.80251	8.87502	9.31322	9.44988
ENSGALG00000009844	ACTC1	3.32182	3.75416	3.3806	up	15.8501	14.1181	13.9416	14.0928
ENSGALG00000014751	ADAMTS6	2.14185	2.29775	3.72439	up	8.208	7.10914	7.00778	6.31099
ENSGALG00000002082	AMPD1	6.92166	2.27785	2.61887	up	16.478	13.6869	15.2903	15.0891
ENSGALG00000015128	AQP4	2.48561	2.43506	8.24168	up	11.8823	10.5687	10.5984	8.83937
ENSGALG00000012421	ARHGAP15	2.04864	3.69864	5.4918	up	11.248	10.2134	9.36105	8.79077
ENSGALG00000052743	ARL4C	2.78902	3.41577	2.82535	up	10.1038	8.62405	8.3316	8.60538
ENSGALG00000032398	ASPM	4.26252	9.7982	7.1077	up	8.77427	6.68256	5.48175	5.94489
ENSGALG00000034294	ATP6V0D2	4.42332	7.61051	9.87137	up	8.75777	6.61264	5.82977	5.45452
ENSGALG00000016446	ATP6V1C2	3.07858	4.16315	6.42228	up	9.44294	7.82067	7.38526	6.75985
ENSGALG00000029295	AZIN1	2.35324	2.85454	2.69625	up	13.312	12.0774	11.7988	11.8811
ENSGALG00000008713	BIRC5	2.5183	4.01827	6.31555	up	10.5522	9.21973	8.54561	7.89328
ENSGALG00000002781	BRCA1	3.69341	5.06811	10.8011	up	8.17666	6.29171	5.83521	4.74356
ENSGALG00000014509	BST1	2.47623	2.76982	2.12057	up	8.20267	6.89453	6.73288	7.11822
ENSGALG00000008233	BUB1	3.69826	9.86554	11.1661	up	9.60694	7.72009	6.30454	6.12589
ENSGALG00000013218	C3AR1	2.19615	9.85028	23.1425	up	12.1945	11.0595	8.89435	7.66204
ENSGALG00000008456	CACNA1B	3.10163	2.00611	2.35391	up	8.64527	7.01224	7.64087	7.41021
ENSGALG00000028256	CCL19	3.48292	6.7697	24.8383	up	11.0883	9.28803	8.32924	6.45383
ENSGALG00000025810	CCNB3	4.10187	5.04432	9.32871	up	10.4861	8.44981	8.15143	7.26441
ENSGALG00000040794	CCNE2	2.41606	4.61053	2.60122	up	7.49041	6.21775	5.28548	6.11122
ENSGALG00000000251	CD79B	3.2543	13.945	24.7092	up	12.2172	10.5149	8.41554	7.59024
ENSGALG00000038217	CD82	2.01851	2.30675	2.7587	up	8.73833	7.72504	7.53247	7.27435
ENSGALG00000046032	CD83	2.04878	7.44909	17.9543	up	11.721	10.6862	8.8239	7.55471
ENSGALG00000009971	CDC20	5.82224	8.59081	8.0711	up	12.3316	9.79	9.22878	9.31881
ENSGALG00000045842	CDCA2	3.14811	6.78206	8.88428	up	8.51208	6.85759	5.75036	5.36083
ENSGALG00000009690	CENPF	6.64664	7.38065	9.1645	up	7.1528	4.42018	4.26906	3.95675
ENSGALG00000038411	CENPL	4.7925	7.26119	11.1078	up	8.27542	6.01464	5.41521	4.80192
ENSGALG00000011914	CENPM	3.77224	6.2412	9.82964	up	7.22725	5.31183	4.58543	3.93011
ENSGALG00000028664	CKS1B	3.97163	4.92358	4.12034	up	12.5804	10.5907	10.2807	10.5377
ENSGALG00000013033	CMBL	4.22852	5.95952	8.8892	up	11.537	9.45689	8.96185	8.38499
ENSGALG00000026836	COL16A1	2.72475	3.6008	2.20779	up	9.81233	8.36621	7.96402	8.66973
ENSGALG00000009641	COL1A2	2.71736	2.63825	2.51963	up	16.9019	15.4597	15.5024	15.5687
ENSGALG00000005797	COL20A1	3.4611	3.11813	6.3713	up	11.2547	9.46349	9.61404	8.58313
ENSGALG00000035584	COL3A1	3.13135	2.52217	2.96353	up	9.56764	7.92085	8.23297	8.00032
ENSGALG00000008048	CPA2	3.14129	6.8695	11.6656	up	7.71948	6.06812	4.93927	4.17529
ENSGALG00000027788	CPE	2.45325	2.68566	2.60593	up	11.1876	9.89287	9.76229	9.80577
ENSGALG00000014412	CSTA	2.14869	10.3308	12.1519	up	15.7773	14.6739	12.4084	12.1742
ENSGALG00000028147	CTSK	3.09648	4.44042	6.21673	up	15.2652	13.6346	13.1145	12.629
ENSGALG00000016261	CYBB	2.02274	2.30218	2.31189	up	9.65064	8.63433	8.44764	8.44157
ENSGALG00000034982	CYP11A1	4.02985	2.86037	4.45511	up	7.60939	5.59866	6.09319	5.45392
ENSGALG00000010674	DCTD	2.02283	2.09783	2.54059	up	10.6566	9.64018	9.58765	9.31139
ENSGALG00000007993	DCX	5.00768	2.08249	2.39059	up	10.3745	8.05037	9.3162	9.11715
ENSGALG00000015057	DDO	7.41899	2.19374	2.73325	up	8.17159	5.28037	7.0382	6.72098
ENSGALG00000002038	DENND2C	2.5421	2.34873	5.39456	up	7.44811	6.10209	6.21623	5.0166
ENSGALG00000011275	DEPDC1	3.6977	7.02118	13.4586	up	8.29109	6.40446	5.47938	4.54063
ENSGALG00000014729	DEPDC1B	3.88295	5.52851	3.1735	up	6.81644	4.85928	4.34954	5.15036
ENSGALG00000040418	DGAT2	2.38458	2.44652	2.34239	up	14.4568	13.2031	13.1661	13.2288
ENSGALG00000003814	DKK1	5.08969	3.19748	7.49055	up	6.64659	4.29901	4.96965	3.74152
ENSGALG00000011244	DLK1	2.09138	2.23664	9.81639	up	9.44793	8.38348	8.2866	6.15274
ENSGALG00000042452	DPP4	2.24039	3.07886	4.09275	up	9.01142	7.84767	7.38903	6.97835
ENSGALG00000039084	EVI2A	2.62518	6.19211	6.91474	up	7.60642	6.214	4.97599	4.81674
ENSGALG00000039917	EXOSC1	3.31458	3.41991	3.90117	up	14.861	13.1322	13.0871	12.8971
ENSGALG00000004508	EYA2	4.07981	2.89258	7.82264	up	6.93361	4.90511	5.40125	3.96595
ENSGALG00000011099	FAP	2.09397	2.28624	3.78825	up	9.87579	8.80955	8.68282	7.95426
ENSGALG00000012613	FBP1	2.30823	4.28905	2.56127	up	11.1739	9.96714	9.07328	9.81707
ENSGALG00000016320	FBXO9	2.20182	2.69112	2.47191	up	14.1848	13.0461	12.7566	12.8791
ENSGALG00000047211	FCER1G	2.02234	3.054	2.42348	up	12.593	11.577	10.9823	11.316
ENSGALG00000016500	FKBP1B	3.64638	4.57595	2.10316	up	15.1888	13.3223	12.9947	14.1162
ENSGALG00000011663	FNDC1	4.55968	4.92946	4.833	up	11.4736	9.28466	9.17216	9.20067
ENSGALG00000038853	GAA	2.25172	2.00837	2.42917	up	7.80587	6.63484	6.79984	6.52541
ENSGALG00000022815	GAL1	3.95074	7.60133	3.91516	up	8.00744	6.02532	5.08119	6.03837
ENSGALG00000006354	GAL3ST2	5.22239	4.22136	4.77264	up	7.90916	5.52445	5.83146	5.65438
ENSGALG00000047285	GAL7	3.44935	12.2479	5.7428	up	8.7062	6.91988	5.09174	6.18445
ENSGALG00000023435	GATM	6.57731	11.6861	19.1784	up	16.8446	14.1271	13.2979	12.5832
ENSGALG00000000277	GNRH1	3.90834	3.8905	2.23428	up	7.14375	5.1772	5.1838	5.98395
ENSGALG00000043480	GPM6A	4.1981	4.24538	2.82256	up	8.92466	6.85493	6.83877	7.42766
ENSGALG00000016325	GSTA3	2.13311	2.04811	2.05056	up	12.9514	11.8584	11.9171	11.9154
ENSGALG00000031129	HMCN1	4.8426	2.07064	2.11019	up	6.40671	4.13093	5.35664	5.32934
ENSGALG00000010745	HMGB2	2.27153	3.58433	2.86001	up	12.8908	11.7071	11.0491	11.3748
ENSGALG00000002581	HTATIP2	2.63967	3.1552	5.84162	up	15.0476	13.6473	13.3899	12.5012
ENSGALG00000045085	IFIT5	3.73668	3.71136	10.7308	up	11.7527	9.85092	9.86073	8.32899
ENSGALG00000029940	IL1B	2.46814	3.00622	2.19343	up	5.67445	4.37103	4.0865	4.54127
ENSGALG00000006318	IL21R	2.02215	4.54502	6.19687	up	9.07207	8.05618	6.88779	6.44054
ENSGALG00000007537	INCENP	2.05218	2.89662	8.04457	up	8.93098	7.89382	7.39661	5.92296
ENSGALG00000012830	IRF4	4.77267	9.44831	11.4904	up	11.6183	9.36353	8.37827	8.09596
ENSGALG00000010995	ITGB3BP	2.75066	2.61172	7.65747	up	9.04545	7.58567	7.66045	6.10858
ENSGALG00000034621	KCNIP4	4.4719	9.48325	21.7034	up	9.12564	6.96475	5.88026	4.68579
ENSGALG00000013907	KDR	3.37682	3.25087	3.01464	up	6.80985	5.05419	5.10903	5.21787
ENSGALG00000036645	KIF15	4.71756	12.0265	20.2285	up	8.17962	5.94158	4.59148	3.84131
ENSGALG00000004195	KIF4A	3.74166	7.06371	12.1993	up	11.5444	9.64077	8.72402	7.93572
ENSGALG00000003584	KPNA2	3.27462	4.42565	6.74445	up	8.30335	6.59202	6.15746	5.54965
ENSGALG00000044449	LAG3	2.91573	6.206	14.0707	up	10.1412	8.59734	7.50753	6.32657
ENSGALG00000007905	LAMB1	2.16095	2.06838	2.2583	up	7.28841	6.17674	6.23991	6.11317
ENSGALG00000006323	LECT2	3.301	11.6536	6.62521	up	9.49224	7.76934	5.94954	6.76427
ENSGALG00000012173	LGALS3	3.15447	7.93735	4.72495	up	13.4676	11.8102	10.4789	11.2273
ENSGALG00000000529	LIMD2	2.09152	4.38862	4.42933	up	9.95819	8.89364	7.82443	7.81111
ENSGALG00000014692	LMNB1	3.00675	4.26074	4.04611	up	9.39844	7.81024	7.30734	7.38191
ENSGALG00000000470	LMNB2	3.25124	2.59456	2.23657	up	9.75625	8.05526	8.38076	8.59496
ENSGALG00000021451	LOC415661	2.77341	11.7438	13.1068	up	9.48818	8.01652	5.93435	5.77593
ENSGALG00000001239	LOC416147	2.46733	3.93373	2.74834	up	9.19846	7.89551	7.22257	7.7399
ENSGALG00000053121	LOC417536	19.3835	30.196	10.9462	up	13.3004	9.02362	8.3841	9.84802
ENSGALG00000042073	LOC424014	2.12847	4.42597	4.99762	up	16.2291	15.1393	14.0831	13.9079
ENSGALG00000008298	LRRC17	3.54754	3.94837	15.2246	up	10.497	8.67015	8.51571	6.56864
ENSGALG00000016761	LYG2	2.88358	5.07896	6.47075	up	9.47697	7.94911	7.13243	6.78303
ENSGALG00000009963	LYZ	2.92792	3.61583	5.34455	up	12.3682	10.8183	10.5138	9.9501
ENSGALG00000003670	MAFB	2.45187	5.42734	6.61284	up	14.173	12.8791	11.7328	11.4478
ENSGALG00000032335	MARCKSL1	2.52981	2.62139	2.09586	up	13.6558	12.3167	12.2654	12.5882
ENSGALG00000012119	MARCO	3.53933	10.191	3.98629	up	9.87735	8.05388	6.52813	7.88231
ENSGALG00000006037	MCM2	2.40008	2.92833	4.93896	up	11.2392	9.97613	9.68914	8.93501
ENSGALG00000008367	MDK	3.3902	6.59459	5.87952	up	10.2669	8.50551	7.5456	7.71118
ENSGALG00000008238	MED13L	4.96984	2.71748	2.47408	up	9.21449	6.90129	7.77222	7.9076
ENSGALG00000016438	MELK	4.40729	9.74668	12.2216	up	9.66589	7.526	6.38098	6.05454
ENSGALG00000025996	MKI67	4.77421	9.93691	14.8744	up	10.4884	8.23318	7.17565	6.59368
ENSGALG00000010331	MME	3.63793	3.0039	2.10931	up	8.73259	6.86947	7.14575	7.65582
ENSGALG00000017184	MMP7	3.45799	13.0848	70.8418	up	12.2889	10.4989	8.57904	6.14233
ENSGALG00000001042	MTMR4	2.51777	2.49852	2.12277	up	7.49096	6.15881	6.16988	6.40501
ENSGALG00000016142	MX1	5.75178	5.76966	17.4307	up	11.0657	8.54167	8.53719	6.94212
ENSGALG00000016462	MYCN	2.1428	4.04084	7.21981	up	9.88134	8.78185	7.86668	7.02938
ENSGALG00000002907	MYL1	9.87938	4.85955	5.83294	up	8.71091	5.40649	6.43008	6.16668
ENSGALG00000000585	MYL4	4.10203	3.2189	4.03357	up	6.66904	4.6327	4.98248	4.65698
ENSGALG00000005644	MYO1G	2.9951	2.54954	2.63755	up	6.96256	5.37996	5.61233	5.56336
ENSGALG00000006525	NCAPG2	2.49054	2.46796	6.75183	up	6.80423	5.48777	5.50091	4.04895
ENSGALG00000004700	NCF2	4.17893	10.7268	5.88739	up	11.9103	9.8472	8.48719	9.35271
ENSGALG00000014801	NDC80	4.20098	7.32498	15.4785	up	7.78323	5.71251	4.91041	3.83104
ENSGALG00000009601	NELL2	3.1252	5.94964	6.52389	up	9.83037	8.18642	7.25757	7.12464
ENSGALG00000037632	NKX2-1	4.65069	3.48889	2.33389	up	9.62528	7.40783	7.82251	8.40254
ENSGALG00000008584	NUSAP1	5.53539	9.43037	11.1313	up	10.4209	7.95226	7.18363	6.9444
ENSGALG00000013723	OASL	4.42548	5.39685	10.196	up	10.7935	8.64762	8.36133	7.44352
ENSGALG00000042030	P4HA3	2.50544	2.24569	2.98197	up	12.214	10.889	11.0469	10.6377
ENSGALG00000016582	PBK	3.58667	6.32159	14.5084	up	11.1798	9.33711	8.51947	7.32094
ENSGALG00000010473	PDZK1IP1	3.96599	3.67361	3.78152	up	9.48954	7.50186	7.61234	7.57057
ENSGALG00000015419	PENK	3.9445	7.43101	21.7918	up	15.0285	13.0487	12.1349	10.5828
ENSGALG00000004801	PHKA1	2.89751	2.0437	2.06986	up	12.2728	10.738	11.2416	11.2232
ENSGALG00000009032	PIF1	3.34783	7.75995	6.06582	up	7.68318	5.93995	4.72713	5.08248
ENSGALG00000005547	PIK3AP1	2.35005	2.08151	2.86479	up	9.58226	8.34957	8.52463	8.06383
ENSGALG00000013123	PLCZ1	5.66512	3.46253	2.01388	up	9.79229	7.29019	8.00047	8.78231
ENSGALG00000006110	PLK1	4.42518	10.3265	10.6586	up	9.72453	7.5788	6.35626	6.31059
ENSGALG00000006809	POU2AF1	4.16618	52.2555	65.113	up	10.8975	8.83881	5.19003	4.87266
ENSGALG00000010133	PTCH2	2.90465	2.15305	2.53464	up	6.60355	5.06519	5.49717	5.26177
ENSGALG00000006368	PTPN5	3.02459	3.19415	2.21065	up	8.69184	7.0951	7.01641	7.54737
ENSGALG00000003899	RAB17	2.81187	2.08526	2.91774	up	8.76102	7.26949	7.7008	7.21617
ENSGALG00000033231	RACGAP1	4.741	7.88176	14.3484	up	10.0534	7.80818	7.07485	6.21055
ENSGALG00000002637	RBP7	4.2467	3.45459	2.73164	up	11.6832	9.59688	9.8947	10.2335
ENSGALG00000002299	RGR	11.0522	27.1877	28.2731	up	9.05934	5.59308	4.29445	4.23798
ENSGALG00000002549	RGS1	4.97917	3.14447	2.76384	up	10.5477	8.23182	8.89491	9.08105
ENSGALG00000025941	RGS20	2.42632	13.6406	12.6931	up	9.48346	8.20469	5.71363	5.81749
ENSGALG00000016442	RRM2	4.06771	8.29389	19.3877	up	10.8751	8.8509	7.82307	6.59805
ENSGALG00000017120	SACS	4.18326	2.61706	4.8152	up	12.6582	10.5936	11.2703	10.3906
ENSGALG00000009479	SAMD9L	3.73497	8.18045	19.8897	up	11.1497	9.24859	8.11751	6.83573
ENSGALG00000040926	SAMSN1	2.05159	4.6515	4.95984	up	9.78231	8.74557	7.56462	7.47202
ENSGALG00000002294	SEMA6A	3.88798	2.13354	3.26388	up	8.50695	6.54793	7.4137	6.80036
ENSGALG00000002987	SERPINF2	2.44249	2.39058	2.48435	up	16.2232	14.9349	14.9659	14.9103
ENSGALG00000009241	SFRP2	2.02502	2.18955	4.79973	up	11.2964	10.2785	10.1658	9.03345
ENSGALG00000014812	SIDT1	3.07747	2.06066	2.12122	up	6.62556	5.00382	5.58246	5.54067
ENSGALG00000025778	SIRPA	2.08285	3.63783	2.57042	up	8.8374	7.77884	6.97432	7.47539
ENSGALG00000015712	SLBP	3.43599	6.16557	10.7704	up	7.85808	6.07735	5.23385	4.42908
ENSGALG00000002728	SLC16A3	2.01673	2.01912	2.1577	up	11.0485	10.0364	10.0347	9.93897
ENSGALG00000015691	SMC2	6.0989	12.4018	20.2075	up	10.7925	8.18397	7.16004	6.4557
ENSGALG00000009553	SMC4	3.25003	2.57197	4.30302	up	9.34064	7.64019	7.97777	7.2353
ENSGALG00000005263	SOX8	2.45261	3.47081	3.43062	up	7.52382	6.2295	5.72855	5.74536
ENSGALG00000004184	SPARC	2.25976	2.13304	2.50401	up	13.4207	12.2445	12.3278	12.0965
ENSGALG00000038775	SPON1	3.18752	3.60798	2.91872	up	9.03786	7.36543	7.18667	7.49253
ENSGALG00000010926	SPP1	6.76134	21.9136	45.0394	up	14.5063	11.749	10.0526	9.01322
ENSGALG00000036915	SQLE	3.81424	3.76291	3.21843	up	10.5995	8.66812	8.68767	8.91315
ENSGALG00000043100	SRPX	2.22963	2.26434	3.42442	up	12.2004	11.0436	11.0213	10.4245
ENSGALG00000001475	STMN1	2.72535	2.5445	3.90506	up	13.4859	12.0395	12.1386	11.5206
ENSGALG00000009119	THUMPD2	2.533	2.73373	2.37103	up	13.5418	12.201	12.091	12.2963
ENSGALG00000003876	TIMD4	2.61335	5.61635	3.76186	up	9.04904	7.66314	6.55941	7.13759
ENSGALG00000007191	TK1	3.95388	5.84648	8.82484	up	8.45622	6.47295	5.90865	5.31465
ENSGALG00000008166	TLR15	2.90849	4.46593	4.00337	up	10.2018	8.66156	8.04287	8.20061
ENSGALG00000017185	TMEM123	2.13905	5.35084	2.64847	up	9.58545	8.48849	7.16569	8.18029
ENSGALG00000003922	TOP2A	3.93556	6.22682	9.90431	up	8.14684	6.17027	5.50834	4.83878
ENSGALG00000002908	TRAIP	4.41815	7.14218	7.59692	up	8.30502	6.16158	5.46865	5.3796
ENSGALG00000002554	TSPAN2	3.3155	2.75862	3.35458	up	10.6769	8.94771	9.21299	8.9308
ENSGALG00000010152	TSPAN8	2.60121	3.68263	2.96522	up	7.33289	5.9537	5.45215	5.76475
ENSGALG00000012784	TXNDC5	2.13158	2.26028	2.96434	up	12.7429	11.651	11.5664	11.1752
ENSGALG00000014897	TYMS	2.69629	4.61506	9.55726	up	10.5293	9.09834	8.32297	7.27272
ENSGALG00000034271	UHRF1	3.15889	5.03823	3.11929	up	11.7775	10.1181	9.44457	10.1363
ENSGALG00000004727	ULK2	4.56369	2.91653	2.07238	up	7.14049	4.95029	5.59624	6.0892
ENSGALG00000034229	ZNF703	2.01836	2.11189	2.16781	up	14.3748	13.3616	13.2963	13.2586
ENSGALG00000004859	ZNFX1	2.2064	2.7424	3.62039	up	7.11951	5.97781	5.66407	5.26336
