# Supplementary material for: Identification of the Differentially Expressed Genes of Muscle Growth and Intramuscular Fat Metabolism in the Development Stage of Yellow Broilers
Source: Genes (Basel). 2020 Feb 26;11(3):244. doi: 10.3390/genes11030244 (PMC7140879; doi:10.3390/genes11030244)
Supplement: Supplementary file 1 [file genes-11-00244-s001.zip › Supplementary File-Table S1-S3/Table S2.xlsx]

## Sheet: GO terms by using DAVD
Table S2 The GO terms based on the 256 DEGs
Category	Term		Count	%	PValue	Genes	List Total	Pop Hits	Pop Total	Fold Enrichment	Bonferroni	Benjamini	FDR
GOTERM_BP_DIRECT	GO:0045766	positive regulation of angiogenesis	5	2.5641	0.0076337	ENSGALG00000009241, ENSGALG00000009626, ENSGALG00000013218, ENSGALG00000013907, ENSGALG00000017091	148	48	8994	6.33024	0.99573	0.99573	10.9369
GOTERM_BP_DIRECT	GO:0007076	mitotic chromosome condensation	3	1.53846	0.00885898	ENSGALG00000015691, ENSGALG00000009553, ENSGALG00000008584	148	9	8994	20.2568	0.998228	0.957906	12.5847
GOTERM_BP_DIRECT	GO:0007059	chromosome segregation	4	2.05128	0.0206022	ENSGALG00000007537, ENSGALG00000002781, ENSGALG00000003922, ENSGALG00000014801	148	36	8994	6.75225	1	0.99285	26.9958
GOTERM_BP_DIRECT	GO:0043388	positive regulation of DNA binding	3	1.53846	0.0242356	ENSGALG00000010745, ENSGALG00000012830, ENSGALG00000007305	148	15	8994	12.1541	1	0.987312	30.9839
GOTERM_BP_DIRECT	GO:0051301	cell division	5	2.5641	0.0312797	ENSGALG00000015691, ENSGALG00000008713, ENSGALG00000010995, ENSGALG00000025810, ENSGALG00000014801	148	73	8994	4.16235	1	0.989169	38.1428
GOTERM_BP_DIRECT	GO:0051383	kinetochore organization	2	1.02564	0.0324231	ENSGALG00000015691, ENSGALG00000009553	148	2	8994	60.7703	1	0.979986	39.2373
GOTERM_BP_DIRECT	GO:0045892	negative regulation of transcription, DNA-templated	7	3.58974	0.043649	ENSGALG00000009241, ENSGALG00000011715, ENSGALG00000002781, ENSGALG00000010745, ENSGALG00000005263, ENSGALG00000011275, ENSGALG00000009690	148	157	8994	2.7095	1	0.989322	49.0632
GOTERM_BP_DIRECT	GO:0010881	regulation of cardiac muscle contraction by regulation of the release of sequestered calcium ion	2	1.02564	0.0482409	ENSGALG00000027583, ENSGALG00000016500	148	3	8994	40.5135	1	0.987728	52.6372
GOTERM_BP_DIRECT	GO:0016998	cell wall macromolecule catabolic process	2	1.02564	0.0482409	ENSGALG00000009963, ENSGALG00000016761	148	3	8994	40.5135	1	0.987728	52.6372
GOTERM_BP_DIRECT	GO:0006936	muscle contraction	3	1.53846	0.0495114	ENSGALG00000002907, ENSGALG00000008805, ENSGALG00000012783	148	22	8994	8.28686	1	0.981997	53.5838
GOTERM_BP_DIRECT	GO:0050829	defense response to Gram-negative bacterium	3	1.53846	0.0623048	ENSGALG00000008166, ENSGALG00000009963, ENSGALG00000010745	148	25	8994	7.29243	1	0.989748	62.1806
GOTERM_BP_DIRECT	GO:0045132	meiotic chromosome segregation	2	1.02564	0.0638019	ENSGALG00000015691, ENSGALG00000009553	148	4	8994	30.3851	1	0.985981	63.0831
GOTERM_BP_DIRECT	GO:0050891	multicellular organismal water homeostasis	2	1.02564	0.0638019	ENSGALG00000015128, ENSGALG00000006270	148	4	8994	30.3851	1	0.985981	63.0831
GOTERM_BP_DIRECT	GO:0032264	IMP salvage	2	1.02564	0.0638019	ENSGALG00000002082, ENSGALG00000005662	148	4	8994	30.3851	1	0.985981	63.0831
GOTERM_BP_DIRECT	GO:0010459	negative regulation of heart rate	2	1.02564	0.0638019	ENSGALG00000027583, ENSGALG00000016500	148	4	8994	30.3851	1	0.985981	63.0831
GOTERM_BP_DIRECT	GO:0043154	negative regulation of cysteine-type endopeptidase activity involved in apoptotic process	3	1.53846	0.0667931	ENSGALG00000009241, ENSGALG00000009626, ENSGALG00000008713	148	26	8994	7.01195	1	0.983454	64.8263
GOTERM_BP_DIRECT	GO:0060314	regulation of ryanodine-sensitive calcium-release channel activity	2	1.02564	0.0791101	ENSGALG00000027583, ENSGALG00000016500	148	5	8994	24.3081	1	0.989043	71.2259
GOTERM_BP_DIRECT	GO:0010032	meiotic chromosome condensation	2	1.02564	0.0791101	ENSGALG00000015691, ENSGALG00000009553	148	5	8994	24.3081	1	0.989043	71.2259
GOTERM_BP_DIRECT	GO:0043547	positive regulation of GTPase activity	4	2.05128	0.0836642	ENSGALG00000012421, ENSGALG00000025941, ENSGALG00000014729, ENSGALG00000028256	148	63	8994	3.85843	1	0.988245	73.3032
GOTERM_BP_DIRECT	GO:0042493	response to drug	4	2.05128	0.093141	ENSGALG00000009241, ENSGALG00000009626, ENSGALG00000010745, ENSGALG00000005782	148	66	8994	3.68305	1	0.990349	77.1852
GOTERM_BP_DIRECT	GO:0051310	metaphase plate congression	2	1.02564	0.0941697	ENSGALG00000009690, ENSGALG00000014801	148	6	8994	20.2568	1	0.987737	77.5733
GOTERM_BP_DIRECT	GO:0002026	regulation of the force of heart contraction	2	1.02564	0.0941697	ENSGALG00000000585, ENSGALG00000004044	148	6	8994	20.2568	1	0.987737	77.5733
GOTERM_BP_DIRECT	GO:0006268	DNA unwinding involved in DNA replication	2	1.02564	0.0941697	ENSGALG00000003922, ENSGALG00000006037	148	6	8994	20.2568	1	0.987737	77.5733
GOTERM_CC_DIRECT	GO:0005615	extracellular space	22	11.2821	0.000394893	ENSGALG00000011715, ENSGALG00000016388, ENSGALG00000010745, ENSGALG00000009641, ENSGALG00000001234, ENSGALG00000011244, ENSGALG00000005797, ENSGALG00000007905, ENSGALG00000012601, ENSGALG00000011099, ENSGALG00000016325, ENSGALG00000010926, ENSGALG00000008048, ENSGALG00000009241, ENSGALG00000009963, ENSGALG00000004184, ENSGALG00000028147, ENSGALG00000028256, ENSGALG00000001042, ENSGALG00000014412,…	161	587	10057	2.34114	0.0719314	0.0719314	0.489266
GOTERM_CC_DIRECT	GO:0030496	midbody	5	2.5641	0.0159545	ENSGALG00000003743, ENSGALG00000007537, ENSGALG00000008713, ENSGALG00000001844, ENSGALG00000009690	161	61	10057	5.12015	0.952151	0.781256	18.1037
GOTERM_CC_DIRECT	GO:0000777	condensed chromosome kinetochore	3	1.53846	0.0292529	ENSGALG00000007537, ENSGALG00000010995, ENSGALG00000014801	161	17	10057	11.0234	0.996344	0.845942	30.835
GOTERM_CC_DIRECT	GO:0070062	extracellular exosome	33	16.9231	0.0312795	ENSGALG00000014261, ENSGALG00000008902, ENSGALG00000010152, ENSGALG00000009641, ENSGALG00000005644, ENSGALG00000006482, ENSGALG00000012850, ENSGALG00000012601, ENSGALG00000009626, ENSGALG00000014509, ENSGALG00000001475, ENSGALG00000015147, ENSGALG00000003899, ENSGALG00000017184, ENSGALG00000007305, ENSGALG00000006270, ENSGALG00000010331, ENSGALG00000003743, ENSGALG00000011715, ENSGALG00000015691,…	161	1448	10057	1.4236	0.997537	0.777218	32.6068
GOTERM_CC_DIRECT	GO:0000942	condensed nuclear chromosome outer kinetochore	2	1.02564	0.0315671	ENSGALG00000008233, ENSGALG00000014801	161	2	10057	62.4658	0.997671	0.70254	32.8549
GOTERM_CC_DIRECT	GO:0005737	cytoplasm	42	21.5385	0.039851	ENSGALG00000014261, ENSGALG00000011404, ENSGALG00000012421, ENSGALG00000009479, ENSGALG00000016438, ENSGALG00000006037, ENSGALG00000007993, ENSGALG00000019761, ENSGALG00000013723, ENSGALG00000001475, ENSGALG00000015128, ENSGALG00000015147, ENSGALG00000009971, ENSGALG00000015712, ENSGALG00000008584, ENSGALG00000007191, ENSGALG00000013907, ENSGALG00000004195, ENSGALG00000009690, ENSGALG00000002549,…	161	1984	10057	1.32236	0.999541	0.722242	39.649
GOTERM_CC_DIRECT	GO:0000796	condensin complex	2	1.02564	0.0469773	ENSGALG00000015691, ENSGALG00000009553	161	3	10057	41.6439	0.999888	0.727235	44.9815
GOTERM_CC_DIRECT	GO:0000775	chromosome, centromeric region	3	1.53846	0.0594336	ENSGALG00000007537, ENSGALG00000008713, ENSGALG00000011914	161	25	10057	7.4959	0.999991	0.76486	53.2743
GOTERM_CC_DIRECT	GO:0005638	lamin filament	2	1.02564	0.0770703	ENSGALG00000014692, ENSGALG00000000470	161	5	10057	24.9863	1	0.814416	63.0622
GOTERM_CC_DIRECT	GO:0005694	chromosome	3	1.53846	0.0772186	ENSGALG00000003922, ENSGALG00000009553, ENSGALG00000004195	161	29	10057	6.46198	1	0.781038	63.1358
GOTERM_CC_DIRECT	GO:0044306	neuron projection terminus	2	1.02564	0.0917608	ENSGALG00000014261, ENSGALG00000010331	161	6	10057	20.8219	1	0.808661	69.7351
GOTERM_MF_DIRECT	GO:0005515	protein binding	6	3.07692	0.0256928	ENSGALG00000009963, ENSGALG00000007537, ENSGALG00000011715, ENSGALG00000001475, ENSGALG00000000277, ENSGALG00000014801	142	101	8532	3.56938	0.997284	0.997284	28.3228
GOTERM_MF_DIRECT	GO:0003876	AMP deaminase activity	2	1.02564	0.0327808	ENSGALG00000002082, ENSGALG00000005662	142	2	8532	60.0845	0.999482	0.977245	34.7152
GOTERM_MF_DIRECT	GO:0008017	microtubule binding	4	2.05128	0.033711	ENSGALG00000016142, ENSGALG00000008713, ENSGALG00000007993, ENSGALG00000004195	142	43	8532	5.58926	0.999584	0.925338	35.5138
GOTERM_MF_DIRECT	GO:0050840	extracellular matrix binding	3	1.53846	0.0349005	ENSGALG00000009626, ENSGALG00000004184, ENSGALG00000010926	142	18	8532	10.0141	0.999685	0.866812	36.5221
GOTERM_MF_DIRECT	GO:0003796	lysozyme activity	2	1.02564	0.0487689	ENSGALG00000009963, ENSGALG00000016761	142	3	8532	40.0563	0.999988	0.896679	47.2525
GOTERM_MF_DIRECT	GO:0042802	identical protein binding	4	2.05128	0.0542928	ENSGALG00000009963, ENSGALG00000007191, ENSGALG00000005547, ENSGALG00000014801	142	52	8532	4.62189	0.999997	0.878998	51.0399
GOTERM_MF_DIRECT	GO:0008144	drug binding	3	1.53846	0.0727587	ENSGALG00000003922, ENSGALG00000010745, ENSGALG00000016500	142	27	8532	6.67606	1	0.913681	61.9566
GOTERM_MF_DIRECT	GO:0005021	vascular endothelial growth factor-activated receptor activity	2	1.02564	0.0951754	ENSGALG00000013907, ENSGALG00000017091	142	6	8532	20.0282	1	0.941452	72.1833
INTERPRO	IPR001791:Laminin G domain		4	2.05128	0.0304235	ENSGALG00000009626, ENSGALG00000009601, ENSGALG00000005797, ENSGALG00000026836	178	43	11164	5.83433	0.999999	0.999999	35.4428
INTERPRO	IPR006329:AMP deaminase		2	1.02564	0.0314591	ENSGALG00000002082, ENSGALG00000005662	178	2	11164	62.7191	0.999999	0.999185	36.4127
INTERPRO	IPR023346:Lysozyme-like domain		2	1.02564	0.0468176	ENSGALG00000009963, ENSGALG00000016761	178	3	11164	41.8127	1	0.999185	49.296
INTERPRO	IPR006650:Adenosine/AMP deaminase active site		2	1.02564	0.0468176	ENSGALG00000002082, ENSGALG00000005662	178	3	11164	41.8127	1	0.999185	49.296
INTERPRO	IPR008160:Collagen triple helix repeat		4	2.05128	0.0539696	ENSGALG00000009641, ENSGALG00000005797, ENSGALG00000012119, ENSGALG00000026836	178	54	11164	4.64586	1	0.997913	54.4265
INTERPRO	IPR019577:SPARC/Testican, calcium-binding domain		2	1.02564	0.0619339	ENSGALG00000004184, ENSGALG00000009415	178	4	11164	31.3596	1	0.996621	59.5698
INTERPRO	IPR001365:Adenosine/AMP deaminase domain		2	1.02564	0.0768119	ENSGALG00000002082, ENSGALG00000005662	178	5	11164	25.0876	1	0.997335	67.7626
INTERPRO	IPR024704:Structural maintenance of chromosomes protein		2	1.02564	0.0768119	ENSGALG00000015691, ENSGALG00000009553	178	5	11164	25.0876	1	0.997335	67.7626
INTERPRO	IPR001322:Lamin Tail Domain		2	1.02564	0.0768119	ENSGALG00000014692, ENSGALG00000000470	178	5	11164	25.0876	1	0.997335	67.7626
INTERPRO	IPR010935:SMCs flexible hinge		2	1.02564	0.0914551	ENSGALG00000015691, ENSGALG00000009553	178	6	11164	20.9064	1	0.997751	74.2958
KEGG_PATHWAY	gga04512:ECM-receptor interaction		5	2.5641	0.0245292	ENSGALG00000009626, ENSGALG00000009641, ENSGALG00000007905, ENSGALG00000019761, ENSGALG00000010926	67	73	4324	4.42036	0.81061	0.81061	22.4863
KEGG_PATHWAY	gga00240:Pyrimidine metabolism		5	2.5641	0.0413517	ENSGALG00000014897, ENSGALG00000007191, ENSGALG00000016442, ENSGALG00000010674, ENSGALG00000007305	67	86	4324	3.75217	0.940956	0.757011	35.1527
KEGG_PATHWAY	gga04510:Focal adhesion		7	3.58974	0.0602126	ENSGALG00000009626, ENSGALG00000009641, ENSGALG00000007905, ENSGALG00000013907, ENSGALG00000017091, ENSGALG00000019761, ENSGALG00000010926	67	184	4324	2.45522	0.984405	0.75016	47.1088
KEGG_PATHWAY	gga04110:Cell cycle		5	2.5641	0.0860382	ENSGALG00000006110, ENSGALG00000008233, ENSGALG00000006037, ENSGALG00000009971, ENSGALG00000025810	67	110	4324	2.93351	0.997589	0.778413	60.2565
PIR_SUPERFAMILY	PIRSF001251:AMP deaminase		2	1.02564	0.0415719	ENSGALG00000002082, ENSGALG00000005662	25	2	1143	45.72	0.607074	0.607074	28.2736
SMART	SM00210:TSPN		4	2.05128	0.00197038	ENSGALG00000009626, ENSGALG00000009601, ENSGALG00000005797, ENSGALG00000026836	92	17	5997	15.3376	0.187057	0.187057	2.18502
SMART	SM00968:SM00968		2	1.02564	0.0876959	ENSGALG00000015691, ENSGALG00000009553	92	6	5997	21.7283	0.999935	0.991922	64.2304
UP_KEYWORDS	Cell division		6	3.07692	0.00320486	ENSGALG00000007537, ENSGALG00000015691, ENSGALG00000010995, ENSGALG00000008584, ENSGALG00000025810, ENSGALG00000014801	180	65	11626	5.96205	0.401663	0.401663	3.80189
UP_KEYWORDS	Chromosome		7	3.58974	0.00464306	ENSGALG00000007537, ENSGALG00000015691, ENSGALG00000010745, ENSGALG00000010995, ENSGALG00000011914, ENSGALG00000004195, ENSGALG00000014801	180	101	11626	4.47646	0.525085	0.310859	5.46451
UP_KEYWORDS	Basement membrane		3	1.53846	0.00621015	ENSGALG00000004184, ENSGALG00000007905, ENSGALG00000008367	180	8	11626	24.2208	0.630913	0.282685	7.24612
UP_KEYWORDS	Mitosis		5	2.5641	0.0067127	ENSGALG00000007537, ENSGALG00000015691, ENSGALG00000010995, ENSGALG00000008584, ENSGALG00000014801	180	49	11626	6.5907	0.659606	0.236172	7.8109
UP_KEYWORDS	Phosphoprotein		12	6.15385	0.00932298	ENSGALG00000027583, ENSGALG00000016462, ENSGALG00000001475, ENSGALG00000008456, ENSGALG00000023435, ENSGALG00000014692, ENSGALG00000014913, ENSGALG00000017091, ENSGALG00000001239, ENSGALG00000005547, ENSGALG00000000470, ENSGALG00000010926	180	314	11626	2.46837	0.776574	0.258985	10.694
UP_KEYWORDS	Secreted		14	7.17949	0.00965818	ENSGALG00000016761, ENSGALG00000010745, ENSGALG00000009641, ENSGALG00000001234, ENSGALG00000007905, ENSGALG00000000277, ENSGALG00000017091, ENSGALG00000010926, ENSGALG00000026836, ENSGALG00000009963, ENSGALG00000009241, ENSGALG00000004184, ENSGALG00000022815, ENSGALG00000008367	180	404	11626	2.23823	0.78835	0.228025	11.0582
UP_KEYWORDS	Centromere		4	2.05128	0.00977292	ENSGALG00000007537, ENSGALG00000010995, ENSGALG00000011914, ENSGALG00000014801	180	29	11626	8.90881	0.792237	0.201068	11.1826
UP_KEYWORDS	Cell cycle		6	3.07692	0.0169005	ENSGALG00000007537, ENSGALG00000015691, ENSGALG00000010995, ENSGALG00000008584, ENSGALG00000025810, ENSGALG00000014801	180	97	11626	3.99519	0.934597	0.288869	18.6017
UP_KEYWORDS	Methylation		5	2.5641	0.0177556	ENSGALG00000002907, ENSGALG00000009844, ENSGALG00000002645, ENSGALG00000014692, ENSGALG00000000470	180	65	11626	4.96838	0.943098	0.272755	19.4525
UP_KEYWORDS	Disulfide bond		23	11.7949	0.0195923	ENSGALG00000002294, ENSGALG00000016761, ENSGALG00000010745, ENSGALG00000008456, ENSGALG00000009641, ENSGALG00000001234, ENSGALG00000012784, ENSGALG00000009601, ENSGALG00000011244, ENSGALG00000007905, ENSGALG00000017091, ENSGALG00000009415, ENSGALG00000012119, ENSGALG00000008048, ENSGALG00000009241, ENSGALG00000009626, ENSGALG00000009963, ENSGALG00000014751, ENSGALG00000004184, ENSGALG00000028147,…	180	896	11626	1.65797	0.957823	0.271369	21.2524
UP_KEYWORDS	Kinetochore		3	1.53846	0.0245523	ENSGALG00000007537, ENSGALG00000010995, ENSGALG00000014801	180	16	11626	12.1104	0.981266	0.303426	25.9305
UP_KEYWORDS	Bacteriolytic enzyme		2	1.02564	0.0305573	ENSGALG00000009963, ENSGALG00000016761	180	2	11626	64.5889	0.993025	0.338857	31.2526
UP_KEYWORDS	Cytoskeleton		7	3.58974	0.0344272	ENSGALG00000008805, ENSGALG00000007537, ENSGALG00000001475, ENSGALG00000009844, ENSGALG00000008584, ENSGALG00000004195, ENSGALG00000014801	180	157	11626	2.87976	0.996322	0.350261	34.494
UP_KEYWORDS	Cytoplasm		18	9.23077	0.0430832	ENSGALG00000011404, ENSGALG00000012421, ENSGALG00000008805, ENSGALG00000025941, ENSGALG00000015691, ENSGALG00000010745, ENSGALG00000009844, ENSGALG00000014801, ENSGALG00000016142, ENSGALG00000007537, ENSGALG00000001475, ENSGALG00000015147, ENSGALG00000002645, ENSGALG00000007191, ENSGALG00000008584, ENSGALG00000004195, ENSGALG00000005547, ENSGALG00000013123	180	703	11626	1.65377	0.999129	0.395468	41.2432
UP_KEYWORDS	Extracellular matrix		5	2.5641	0.0435649	ENSGALG00000004184, ENSGALG00000009641, ENSGALG00000007905, ENSGALG00000008367, ENSGALG00000026836	180	86	11626	3.75517	0.999197	0.378189	41.5994
UP_KEYWORDS	Prenylation		3	1.53846	0.0445125	ENSGALG00000004801, ENSGALG00000014692, ENSGALG00000000470	180	22	11626	8.80758	0.999315	0.365765	42.2942
UP_KEYWORDS	Signal		38	19.4872	0.048123	ENSGALG00000002294, ENSGALG00000009641, ENSGALG00000009601, ENSGALG00000011244, ENSGALG00000014812, ENSGALG00000019761, ENSGALG00000020316, ENSGALG00000008048, ENSGALG00000010926, ENSGALG00000009241, ENSGALG00000009626, ENSGALG00000014751, ENSGALG00000014509, ENSGALG00000022815, ENSGALG00000028256, ENSGALG00000003876, ENSGALG00000014913, ENSGALG00000013907, ENSGALG00000006323, ENSGALG00000008367,…	180	1836	11626	1.33681	0.999626	0.371351	44.8727
UP_KEYWORDS	Hydrolase		15	7.69231	0.053643	ENSGALG00000014261, ENSGALG00000016761, ENSGALG00000009032, ENSGALG00000006037, ENSGALG00000004508, ENSGALG00000011266, ENSGALG00000008048, ENSGALG00000012613, ENSGALG00000009963, ENSGALG00000014509, ENSGALG00000028147, ENSGALG00000002082, ENSGALG00000006368, ENSGALG00000017184, ENSGALG00000013123	180	565	11626	1.71475	0.999852	0.387431	48.6114
UP_KEYWORDS	Antimicrobial		3	1.53846	0.056111	ENSGALG00000009963, ENSGALG00000016761, ENSGALG00000022815	180	25	11626	7.75067	0.999903	0.385095	50.2064
UP_KEYWORDS	Motor protein		4	2.05128	0.0623662	ENSGALG00000002907, ENSGALG00000000585, ENSGALG00000005644, ENSGALG00000004195	180	59	11626	4.37891	0.999966	0.402599	54.048
UP_KEYWORDS	Microtubule		4	2.05128	0.0842272	ENSGALG00000007537, ENSGALG00000001475, ENSGALG00000008584, ENSGALG00000004195	180	67	11626	3.85605	0.999999	0.488484	65.4386
UP_KEYWORDS	Glycosidase		3	1.53846	0.0912632	ENSGALG00000009963, ENSGALG00000014509, ENSGALG00000016761	180	33	11626	5.87172	1	0.501423	68.512
UP_SEQ_FEATURE	domain:Rho-GAP		2	1.02564	0.0997179	ENSGALG00000012421, ENSGALG00000014729	57	4	2162	18.9649	1	1	72.3097
