# Supplementary material for: Identification of the Differentially Expressed Genes of Muscle Growth and Intramuscular Fat Metabolism in the Development Stage of Yellow Broilers
Source: Genes (Basel). 2020 Feb 26;11(3):244. doi: 10.3390/genes11030244 (PMC7140879; doi:10.3390/genes11030244)
Supplement: Supplementary file 1 [file genes-11-00244-s001.zip › Supplementary File-Table S1-S3/Table S3.xlsx]

## Sheet: Pathways by using KOBAS
Table S3 The involved KEGG Pathways based on the 256 DEGs
Term	ID	Input number	Background number	P-Value	Input	Hyperlink
ECM-receptor interaction	gga04512	5	61	0.00312382	ENSGALG00000009641|ENSGALG00000019761|ENSGALG00000010926|ENSGALG00000009626|ENSGALG00000007905	http://www.genome.jp/kegg-bin/show_pathway?gga04512/gga:373987%09red/gga:396243%09red/gga:395210%09red/gga:769665%09red/gga:396478%09red
Focal adhesion	gga04510	7	165	0.0153466	ENSGALG00000009641|ENSGALG00000007905|ENSGALG00000019761|ENSGALG00000010926|ENSGALG00000017091|ENSGALG00000009626|ENSGALG00000013907	http://www.genome.jp/kegg-bin/show_pathway?gga04510/gga:396243%09red/gga:395210%09red/gga:769665%09red/gga:396478%09red/gga:373987%09red/gga:374100%09red/gga:395323%09red
Glutathione metabolism	gga00480	3	34	0.017946	ENSGALG00000016325|ENSGALG00000005782|ENSGALG00000016442	http://www.genome.jp/kegg-bin/show_pathway?gga00480/gga:424492%09red/gga:414896%09red/gga:421936%09red
Apoptosis	gga04210	5	101	0.0219457	ENSGALG00000014692|ENSGALG00000013892|ENSGALG00000008713|ENSGALG00000000470|ENSGALG00000028147	http://www.genome.jp/kegg-bin/show_pathway?gga04210/gga:421688%09red/gga:396223%09red/gga:396222%09red/gga:374078%09red/gga:395818%09red
Cell cycle	gga04110	5	103	0.0235726	ENSGALG00000009971|ENSGALG00000006037|ENSGALG00000008233|ENSGALG00000006110|ENSGALG00000025810	http://www.genome.jp/kegg-bin/show_pathway?gga04110/gga:396167%09red/gga:424563%09red/gga:416027%09red/gga:421226%09red/gga:416575%09red
Phagosome	gga04145	5	112	0.0318496	ENSGALG00000016446|ENSGALG00000012119|ENSGALG00000004700|ENSGALG00000016261|ENSGALG00000009626	http://www.genome.jp/kegg-bin/show_pathway?gga04145/gga:373987%09red/gga:421939%09red/gga:424445%09red/gga:418581%09red/gga:395488%09red
Pyrimidine metabolism	gga00240	4	80	0.037889	ENSGALG00000007305|ENSGALG00000007191|ENSGALG00000016442|ENSGALG00000010674	http://www.genome.jp/kegg-bin/show_pathway?gga00240/gga:422556%09red/gga:395719%09red/gga:422094%09red/gga:421936%09red
Oocyte meiosis	gga04114	4	86	0.0468634	ENSGALG00000009971|ENSGALG00000013123|ENSGALG00000008233|ENSGALG00000006110	http://www.genome.jp/kegg-bin/show_pathway?gga04114/gga:418182%09red/gga:424563%09red/gga:421226%09red/gga:416575%09red
p53 signaling pathway	gga04115	3	56	0.0591878	ENSGALG00000025810|ENSGALG00000009626|ENSGALG00000016442	http://www.genome.jp/kegg-bin/show_pathway?gga04115/gga:373987%09red/gga:396167%09red/gga:421936%09red
MAPK signaling pathway	gga04010	6	180	0.0623327	ENSGALG00000001475|ENSGALG00000011715|ENSGALG00000020003|ENSGALG00000006368|ENSGALG00000013892|ENSGALG00000008456	http://www.genome.jp/kegg-bin/show_pathway?gga04010/gga:396057%09red/gga:374169%09red/gga:421579%09red/gga:421688%09red/gga:423504%09red/gga:423085%09red
Glycine, serine and threonine metabolism	gga00260	2	28	0.07456	ENSGALG00000023435|ENSGALG00000011331	http://www.genome.jp/kegg-bin/show_pathway?gga00260/gga:424716%09red/gga:395504%09red
Tyrosine metabolism	gga00350	2	30	0.0833934	ENSGALG00000004343|ENSGALG00000006482	http://www.genome.jp/kegg-bin/show_pathway?gga00350/gga:415482%09red/gga:416852%09red
Progesterone-mediated oocyte maturation	gga04914	3	71	0.1006	ENSGALG00000025810|ENSGALG00000008233|ENSGALG00000006110	http://www.genome.jp/kegg-bin/show_pathway?gga04914/gga:396167%09red/gga:421226%09red/gga:416575%09red
Metabolic pathways	gga01100	19	911	0.107402	ENSGALG00000005782|ENSGALG00000016446|ENSGALG00000015147|ENSGALG00000012613|ENSGALG00000016442|ENSGALG00000004343|ENSGALG00000016456|ENSGALG00000010674|ENSGALG00000003751|ENSGALG00000023435|ENSGALG00000013123|ENSGALG00000005662|ENSGALG00000011331|ENSGALG00000006482|ENSGALG00000001042|ENSGALG00000014509|ENSGALG00000007305|ENSGALG00000007191|ENSGALG00000002082	http://www.genome.jp/kegg-bin/show_pathway?gga01100/gga:421939%09red/gga:395264%09red/gga:395218%09red/gga:423679%09red/gga:417472%09red/gga:424716%09red/gga:424492%09red/gga:395719%09red/gga:415482%09red/gga:421936%09red/gga:418182%09red/gga:422828%09red/gga:416852%09red/gga:422556%09red/gga:422094%09red/gga:395504%09red/gga:772125%09red/gga:421945%09red/gga:423041%09red
Cysteine and methionine metabolism	gga00270	2	36	0.111594	ENSGALG00000005782|ENSGALG00000011331	http://www.genome.jp/kegg-bin/show_pathway?gga00270/gga:424716%09red/gga:424492%09red
Ubiquinone and other terpenoid-quinone biosynthesis	gga00130	1	8	0.127704	ENSGALG00000004343	http://www.genome.jp/kegg-bin/show_pathway?gga00130/gga:416852%09red
Purine metabolism	gga00230	4	131	0.146585	ENSGALG00000005662|ENSGALG00000007305|ENSGALG00000016442|ENSGALG00000002082	http://www.genome.jp/kegg-bin/show_pathway?gga00230/gga:772125%09red/gga:422094%09red/gga:421936%09red/gga:423041%09red
Cardiac muscle contraction	gga04260	2	45	0.157557	ENSGALG00000009844|ENSGALG00000000585	http://www.genome.jp/kegg-bin/show_pathway?gga04260/gga:396472%09red/gga:423298%09red
Cytokine-cytokine receptor interaction	gga04060	4	135	0.157843	ENSGALG00000013907|ENSGALG00000028256|ENSGALG00000017091|ENSGALG00000006318	http://www.genome.jp/kegg-bin/show_pathway?gga04060/gga:427406%09red/gga:374100%09red/gga:395323%09red/gga:416586%09red
Calcium signaling pathway	gga04020	4	142	0.178278	ENSGALG00000027583|ENSGALG00000013123|ENSGALG00000004801|ENSGALG00000008456	http://www.genome.jp/kegg-bin/show_pathway?gga04020/gga:374169%09red/gga:418182%09red/gga:396378%09red/gga:422181%09red
Selenocompound metabolism	gga00450	1	12	0.179122	ENSGALG00000011331	http://www.genome.jp/kegg-bin/show_pathway?gga00450/gga:424716%09red
Phenylalanine metabolism	gga00360	1	13	0.191499	ENSGALG00000004343	http://www.genome.jp/kegg-bin/show_pathway?gga00360/gga:416852%09red
Endocytosis	gga04144	5	200	0.197105	ENSGALG00000011041|ENSGALG00000013907|ENSGALG00000011715|ENSGALG00000017091|ENSGALG00000003743	http://www.genome.jp/kegg-bin/show_pathway?gga04144/gga:374100%09red/gga:423504%09red/gga:395323%09red/gga:424698%09red/gga:416835%09red
Wnt signaling pathway	gga04310	3	105	0.222348	ENSGALG00000003814|ENSGALG00000017184|ENSGALG00000009241	http://www.genome.jp/kegg-bin/show_pathway?gga04310/gga:395546%09red/gga:418983%09red/gga:374156%09red
Nitrogen metabolism	gga00910	1	17	0.239176	ENSGALG00000005360	http://www.genome.jp/kegg-bin/show_pathway?gga00910/gga:417647%09red
Inositol phosphate metabolism	gga00562	2	61	0.245221	ENSGALG00000013123|ENSGALG00000001042	http://www.genome.jp/kegg-bin/show_pathway?gga00562/gga:418182%09red/gga:417472%09red
Adrenergic signaling in cardiomyocytes	gga04261	3	111	0.246319	ENSGALG00000009844|ENSGALG00000027583|ENSGALG00000000585	http://www.genome.jp/kegg-bin/show_pathway?gga04261/gga:396472%09red/gga:396378%09red/gga:423298%09red
Influenza A	gga05164	3	114	0.258456	ENSGALG00000016142|ENSGALG00000011715|ENSGALG00000003584	http://www.genome.jp/kegg-bin/show_pathway?gga05164/gga:423504%09red/gga:395313%09red/gga:417420%09red
Dorso-ventral axis formation	gga04320	1	21	0.284055	ENSGALG00000002645	http://www.genome.jp/kegg-bin/show_pathway?gga04320/gga:416804%09red
Drug metabolism - other enzymes	gga00983	1	22	0.294857	ENSGALG00000007191	http://www.genome.jp/kegg-bin/show_pathway?gga00983/gga:395719%09red
Pentose phosphate pathway	gga00030	1	22	0.294857	ENSGALG00000012613	http://www.genome.jp/kegg-bin/show_pathway?gga00030/gga:395218%09red
GnRH signaling pathway	gga04912	2	70	0.29556	ENSGALG00000000277|ENSGALG00000020003	http://www.genome.jp/kegg-bin/show_pathway?gga04912/gga:421579%09red/gga:770134%09red
Protein processing in endoplasmic reticulum	gga04141	3	127	0.311769	ENSGALG00000013892|ENSGALG00000012784|ENSGALG00000011715	http://www.genome.jp/kegg-bin/show_pathway?gga04141/gga:421688%09red/gga:423504%09red/gga:420867%09red
Toll-like receptor signaling pathway	gga04620	2	77	0.334416	ENSGALG00000010926|ENSGALG00000028147	http://www.genome.jp/kegg-bin/show_pathway?gga04620/gga:395210%09red/gga:395818%09red
Drug metabolism - cytochrome P450	gga00982	1	26	0.336469	ENSGALG00000016325	http://www.genome.jp/kegg-bin/show_pathway?gga00982/gga:414896%09red
Retinol metabolism	gga00830	1	26	0.336469	ENSGALG00000015147	http://www.genome.jp/kegg-bin/show_pathway?gga00830/gga:395264%09red
Nicotinate and nicotinamide metabolism	gga00760	1	26	0.336469	ENSGALG00000014509	http://www.genome.jp/kegg-bin/show_pathway?gga00760/gga:422828%09red
Metabolism of xenobiotics by cytochrome P450	gga00980	1	27	0.346484	ENSGALG00000016325	http://www.genome.jp/kegg-bin/show_pathway?gga00980/gga:414896%09red
@@DNA replication	gga03030	1	28	0.356349	ENSGALG00000006037	http://www.genome.jp/kegg-bin/show_pathway?gga03030/gga:416027%09red
AGE-RAGE signaling pathway in diabetic complications	gga04933	2	81	0.356354	ENSGALG00000009641|ENSGALG00000016261	http://www.genome.jp/kegg-bin/show_pathway?gga04933/gga:396243%09red/gga:418581%09red
Regulation of autophagy	gga04140	1	29	0.366066	ENSGALG00000004727	http://www.genome.jp/kegg-bin/show_pathway?gga04140/gga:417614%09red
Alanine, aspartate and glutamate metabolism	gga00250	1	29	0.366066	ENSGALG00000015057	http://www.genome.jp/kegg-bin/show_pathway?gga00250/gga:770953%09red
Phosphatidylinositol signaling system	gga04070	2	86	0.383403	ENSGALG00000013123|ENSGALG00000001042	http://www.genome.jp/kegg-bin/show_pathway?gga04070/gga:418182%09red/gga:417472%09red
Fructose and mannose metabolism	gga00051	1	32	0.39435	ENSGALG00000012613	http://www.genome.jp/kegg-bin/show_pathway?gga00051/gga:395218%09red
Arginine and proline metabolism	gga00330	1	37	0.438727	ENSGALG00000023435	http://www.genome.jp/kegg-bin/show_pathway?gga00330/gga:395504%09red
Hedgehog signaling pathway	gga04340	1	37	0.438727	ENSGALG00000010133	http://www.genome.jp/kegg-bin/show_pathway?gga04340/gga:374187%09red
Sphingolipid metabolism	gga00600	1	37	0.438727	ENSGALG00000003751	http://www.genome.jp/kegg-bin/show_pathway?gga00600/gga:423679%09red
Fanconi anemia pathway	gga03460	1	39	0.455558	ENSGALG00000002781	http://www.genome.jp/kegg-bin/show_pathway?gga03460/gga:373983%09red
FoxO signaling pathway	gga04068	2	109	0.50048	ENSGALG00000025810|ENSGALG00000006110	http://www.genome.jp/kegg-bin/show_pathway?gga04068/gga:396167%09red/gga:416575%09red
Ubiquitin mediated proteolysis	gga04120	2	110	0.505247	ENSGALG00000009971|ENSGALG00000002781	http://www.genome.jp/kegg-bin/show_pathway?gga04120/gga:424563%09red/gga:373983%09red
Insulin signaling pathway	gga04910	2	110	0.505247	ENSGALG00000004801|ENSGALG00000012613	http://www.genome.jp/kegg-bin/show_pathway?gga04910/gga:422181%09red/gga:395218%09red
Glycolysis / Gluconeogenesis	gga00010	1	47	0.518009	ENSGALG00000012613	http://www.genome.jp/kegg-bin/show_pathway?gga00010/gga:395218%09red
VEGF signaling pathway	gga04370	1	49	0.532475	ENSGALG00000013907	http://www.genome.jp/kegg-bin/show_pathway?gga04370/gga:395323%09red
Glycerolipid metabolism	gga00561	1	50	0.539545	ENSGALG00000016456	http://www.genome.jp/kegg-bin/show_pathway?gga00561/gga:421945%09red
Biosynthesis of amino acids	gga01230	1	52	0.553367	ENSGALG00000011331	http://www.genome.jp/kegg-bin/show_pathway?gga01230/gga:424716%09red
mTOR signaling pathway	gga04150	2	121	0.55571	ENSGALG00000016446|ENSGALG00000004727	http://www.genome.jp/kegg-bin/show_pathway?gga04150/gga:421939%09red/gga:417614%09red
mRNA surveillance pathway	gga03015	1	62	0.616528	ENSGALG00000004667	http://www.genome.jp/kegg-bin/show_pathway?gga03015/gga:424444%09red
TGF-beta signaling pathway	gga04350	1	65	0.633682	ENSGALG00000009626	http://www.genome.jp/kegg-bin/show_pathway?gga04350/gga:373987%09red
Peroxisome	gga04146	1	67	0.644692	ENSGALG00000015057	http://www.genome.jp/kegg-bin/show_pathway?gga04146/gga:770953%09red
Glycerophospholipid metabolism	gga00564	1	70	0.660592	ENSGALG00000016456	http://www.genome.jp/kegg-bin/show_pathway?gga00564/gga:421945%09red
Oxidative phosphorylation	gga00190	1	79	0.70417	ENSGALG00000016446	http://www.genome.jp/kegg-bin/show_pathway?gga00190/gga:421939%09red
Carbon metabolism	gga01200	1	86	0.734176	ENSGALG00000012613	http://www.genome.jp/kegg-bin/show_pathway?gga01200/gga:395218%09red
Spliceosome	gga03040	1	95	0.768348	ENSGALG00000011715	http://www.genome.jp/kegg-bin/show_pathway?gga03040/gga:423504%09red
Lysosome	gga04142	1	95	0.768348	ENSGALG00000028147	http://www.genome.jp/kegg-bin/show_pathway?gga04142/gga:395818%09red
RNA transport	gga03013	1	118	0.8371	ENSGALG00000013821	http://www.genome.jp/kegg-bin/show_pathway?gga03013/gga:426266%09red
Neuroactive ligand-receptor interaction	gga04080	1	235	0.973112	ENSGALG00000013218	http://www.genome.jp/kegg-bin/show_pathway?gga04080/gga:418198%09red
FAS signaling pathway	P00020	2	6	0.00595175	ENSGALG00000014692|ENSGALG00000000470	http://www.pantherdb.org/pathway/pathwayDiagram.jsp?catAccession=P00020
Cytoskeletal regulation by Rho GTPase	P00016	2	23	0.0539698	ENSGALG00000009844|ENSGALG00000001475	http://www.pantherdb.org/pathway/pathwayDiagram.jsp?catAccession=P00016
DNA replication	P00017	1	5	0.0870491	ENSGALG00000003922	http://www.pantherdb.org/pathway/pathwayDiagram.jsp?catAccession=P00017
Inflammation mediated by chemokine and cytokine signaling pathway	P00031	2	38	0.121479	ENSGALG00000009844|ENSGALG00000005797	http://www.pantherdb.org/pathway/pathwayDiagram.jsp?catAccession=P00031
@@Wnt signaling pathway	P00057	2	59	0.234056	ENSGALG00000009844|ENSGALG00000009241	http://www.pantherdb.org/pathway/pathwayDiagram.jsp?catAccession=P00057
Heterotrimeric G-protein signaling pathway-Gi alpha and Gs alpha mediated pathway	P00026	1	21	0.284055	ENSGALG00000025941	http://www.pantherdb.org/pathway/pathwayDiagram.jsp?catAccession=P00026
Heterotrimeric G-protein signaling pathway-Gq alpha and Go alpha mediated pathway	P00027	1	21	0.284055	ENSGALG00000025941	http://www.pantherdb.org/pathway/pathwayDiagram.jsp?catAccession=P00027
Nicotinic acetylcholine receptor signaling pathway	P00044	1	23	0.305497	ENSGALG00000009844	http://www.pantherdb.org/pathway/pathwayDiagram.jsp?catAccession=P00044
PDGF signaling pathway	P00047	1	24	0.315978	ENSGALG00000012421	http://www.pantherdb.org/pathway/pathwayDiagram.jsp?catAccession=P00047
Huntington disease	P00029	1	30	0.375637	ENSGALG00000009844	http://www.pantherdb.org/pathway/pathwayDiagram.jsp?catAccession=P00029
Alzheimer disease-presenilin pathway	P00004	1	31	0.385064	ENSGALG00000009844	http://www.pantherdb.org/pathway/pathwayDiagram.jsp?catAccession=P00004
Cadherin signaling pathway	P00012	1	34	0.412504	ENSGALG00000009844	http://www.pantherdb.org/pathway/pathwayDiagram.jsp?catAccession=P00012
Integrin signalling pathway	P00034	1	37	0.438727	ENSGALG00000005797	http://www.pantherdb.org/pathway/pathwayDiagram.jsp?catAccession=P00034
Angiogenesis	P00005	1	45	0.503099	ENSGALG00000008713	http://www.pantherdb.org/pathway/pathwayDiagram.jsp?catAccession=P00005
#Term	ID	Input number	Background number	P-Value	Input	Hyperlink
single-organism cellular process	GO:0044763	66	2742	4.87588e-05	ENSGALG00000009641|ENSGALG00000003899|ENSGALG00000012171|ENSGALG00000016442|ENSGALG00000015057|ENSGALG00000010331|ENSGALG00000015419|ENSGALG00000002294|ENSGALG00000015691|ENSGALG00000014261|ENSGALG00000004195|ENSGALG00000009626|ENSGALG00000019761|ENSGALG00000007191|ENSGALG00000006689|ENSGALG00000001234|ENSGALG00000012277|ENSGALG00000008367|ENSGALG00000005547|ENSGALG00000012421|ENSGALG00000009690|…	http://amigo.geneontology.org/cgi-bin/amigo/term_details?term=GO:0044763
single-organism cellular process	GO:0044763	66	2742	4.87588e-05	ENSGALG00000009641|ENSGALG00000003899|ENSGALG00000012171|ENSGALG00000016442|ENSGALG00000015057|ENSGALG00000010331|ENSGALG00000015419|ENSGALG00000002294|ENSGALG00000015691|ENSGALG00000014261|ENSGALG00000004195|ENSGALG00000009626|ENSGALG00000019761|ENSGALG00000007191|ENSGALG00000006689|ENSGALG00000001234|ENSGALG00000012277|ENSGALG00000008367|ENSGALG00000005547|ENSGALG00000012421|ENSGALG00000009690|…	http://amigo.geneontology.org/cgi-bin/amigo/term_details?term=GO:0044763
cell cycle process	GO:0022402	14	254	5.40986e-05	ENSGALG00000007537|ENSGALG00000015712|ENSGALG00000009690|ENSGALG00000015691|ENSGALG00000003922|ENSGALG00000009971|ENSGALG00000014801|ENSGALG00000001475|ENSGALG00000008584|ENSGALG00000025810|ENSGALG00000014843|ENSGALG00000009626|ENSGALG00000008713|ENSGALG00000010995	http://amigo.geneontology.org/cgi-bin/amigo/term_details?term=GO:0022402
cell cycle process	GO:0022402	14	254	5.40986e-05	ENSGALG00000007537|ENSGALG00000015712|ENSGALG00000009690|ENSGALG00000015691|ENSGALG00000003922|ENSGALG00000009971|ENSGALG00000014801|ENSGALG00000001475|ENSGALG00000008584|ENSGALG00000025810|ENSGALG00000014843|ENSGALG00000009626|ENSGALG00000008713|ENSGALG00000010995	http://amigo.geneontology.org/cgi-bin/amigo/term_details?term=GO:0022402
mitotic cell cycle process	GO:1903047	11	164	6.77597e-05	ENSGALG00000007537|ENSGALG00000015691|ENSGALG00000009690|ENSGALG00000003922|ENSGALG00000001475|ENSGALG00000014801|ENSGALG00000025810|ENSGALG00000014843|ENSGALG00000008584|ENSGALG00000008713|ENSGALG00000010995	http://amigo.geneontology.org/cgi-bin/amigo/term_details?term=GO:1903047
mitotic cell cycle process	GO:1903047	11	164	6.77597e-05	ENSGALG00000007537|ENSGALG00000015691|ENSGALG00000009690|ENSGALG00000003922|ENSGALG00000001475|ENSGALG00000014801|ENSGALG00000025810|ENSGALG00000014843|ENSGALG00000008584|ENSGALG00000008713|ENSGALG00000010995	http://amigo.geneontology.org/cgi-bin/amigo/term_details?term=GO:1903047
cytoskeletal part	GO:0044430	16	333	7.58867e-05	ENSGALG00000009844|ENSGALG00000007537|ENSGALG00000009846|ENSGALG00000009690|ENSGALG00000025941|ENSGALG00000001475|ENSGALG00000005644|ENSGALG00000014801|ENSGALG00000000585|ENSGALG00000014692|ENSGALG00000002907|ENSGALG00000004195|ENSGALG00000008584|ENSGALG00000008713|ENSGALG00000008805|ENSGALG00000000470	http://amigo.geneontology.org/cgi-bin/amigo/term_details?term=GO:0044430
cytoskeletal part	GO:0044430	16	333	7.58867e-05	ENSGALG00000009844|ENSGALG00000007537|ENSGALG00000009846|ENSGALG00000009690|ENSGALG00000025941|ENSGALG00000001475|ENSGALG00000005644|ENSGALG00000014801|ENSGALG00000000585|ENSGALG00000014692|ENSGALG00000002907|ENSGALG00000004195|ENSGALG00000008584|ENSGALG00000008713|ENSGALG00000008805|ENSGALG00000000470	http://amigo.geneontology.org/cgi-bin/amigo/term_details?term=GO:0044430
extracellular region	GO:0005576	32	1028	0.000108567	ENSGALG00000009641|ENSGALG00000003899|ENSGALG00000009626|ENSGALG00000008298|ENSGALG00000006323|ENSGALG00000010331|ENSGALG00000015419|ENSGALG00000016761|ENSGALG00000022815|ENSGALG00000014751|ENSGALG00000017184|ENSGALG00000005797|ENSGALG00000016388|ENSGALG00000009844|ENSGALG00000008367|ENSGALG00000010152|ENSGALG00000001475|ENSGALG00000011715|ENSGALG00000011244|ENSGALG00000001234|ENSGALG00000008902|…	http://amigo.geneontology.org/cgi-bin/amigo/term_details?term=GO:0005576
extracellular region	GO:0005576	32	1028	0.000108567	ENSGALG00000009641|ENSGALG00000003899|ENSGALG00000009626|ENSGALG00000008298|ENSGALG00000006323|ENSGALG00000010331|ENSGALG00000015419|ENSGALG00000016761|ENSGALG00000022815|ENSGALG00000014751|ENSGALG00000017184|ENSGALG00000005797|ENSGALG00000016388|ENSGALG00000009844|ENSGALG00000008367|ENSGALG00000010152|ENSGALG00000001475|ENSGALG00000011715|ENSGALG00000011244|ENSGALG00000001234|ENSGALG00000008902|…	http://amigo.geneontology.org/cgi-bin/amigo/term_details?term=GO:0005576
multicellular organismal process	GO:0032501	40	1421	0.000114669	ENSGALG00000009641|ENSGALG00000003899|ENSGALG00000008298|ENSGALG00000010331|ENSGALG00000015419|ENSGALG00000002294|ENSGALG00000014751|ENSGALG00000009626|ENSGALG00000001234|ENSGALG00000012277|ENSGALG00000008367|ENSGALG00000009690|ENSGALG00000025941|ENSGALG00000019761|ENSGALG00000001475|ENSGALG00000011404|ENSGALG00000013123|ENSGALG00000001709|ENSGALG00000004675|ENSGALG00000002645|ENSGALG00000004044|…	http://amigo.geneontology.org/cgi-bin/amigo/term_details?term=GO:0032501
multicellular organismal process	GO:0032501	40	1421	0.000114669	ENSGALG00000009641|ENSGALG00000003899|ENSGALG00000008298|ENSGALG00000010331|ENSGALG00000015419|ENSGALG00000002294|ENSGALG00000014751|ENSGALG00000009626|ENSGALG00000001234|ENSGALG00000012277|ENSGALG00000008367|ENSGALG00000009690|ENSGALG00000025941|ENSGALG00000019761|ENSGALG00000001475|ENSGALG00000011404|ENSGALG00000013123|ENSGALG00000001709|ENSGALG00000004675|ENSGALG00000002645|ENSGALG00000004044|…	http://amigo.geneontology.org/cgi-bin/amigo/term_details?term=GO:0032501
mitotic cell cycle	GO:0000278	11	183	0.000169798	ENSGALG00000007537|ENSGALG00000015691|ENSGALG00000009690|ENSGALG00000003922|ENSGALG00000001475|ENSGALG00000014801|ENSGALG00000025810|ENSGALG00000014843|ENSGALG00000008584|ENSGALG00000008713|ENSGALG00000010995	http://amigo.geneontology.org/cgi-bin/amigo/term_details?term=GO:0000278
mitotic cell cycle	GO:0000278	11	183	0.000169798	ENSGALG00000007537|ENSGALG00000015691|ENSGALG00000009690|ENSGALG00000003922|ENSGALG00000001475|ENSGALG00000014801|ENSGALG00000025810|ENSGALG00000014843|ENSGALG00000008584|ENSGALG00000008713|ENSGALG00000010995	http://amigo.geneontology.org/cgi-bin/amigo/term_details?term=GO:0000278
extracellular space	GO:0005615	14	293	0.000227317	ENSGALG00000009844|ENSGALG00000010926|ENSGALG00000004184|ENSGALG00000008298|ENSGALG00000006323|ENSGALG00000010745|ENSGALG00000009963|ENSGALG00000001234|ENSGALG00000011244|ENSGALG00000009641|ENSGALG00000009626|ENSGALG00000012601|ENSGALG00000005797|ENSGALG00000016388	http://amigo.geneontology.org/cgi-bin/amigo/term_details?term=GO:0005615
extracellular space	GO:0005615	14	293	0.000227317	ENSGALG00000009844|ENSGALG00000010926|ENSGALG00000004184|ENSGALG00000008298|ENSGALG00000006323|ENSGALG00000010745|ENSGALG00000009963|ENSGALG00000001234|ENSGALG00000011244|ENSGALG00000009641|ENSGALG00000009626|ENSGALG00000012601|ENSGALG00000005797|ENSGALG00000016388	http://amigo.geneontology.org/cgi-bin/amigo/term_details?term=GO:0005615
cell cycle	GO:0007049	15	330	0.000228025	ENSGALG00000007537|ENSGALG00000015712|ENSGALG00000009690|ENSGALG00000015691|ENSGALG00000003922|ENSGALG00000009971|ENSGALG00000014801|ENSGALG00000001475|ENSGALG00000008584|ENSGALG00000025810|ENSGALG00000014843|ENSGALG00000009626|ENSGALG00000002645|ENSGALG00000008713|ENSGALG00000010995	http://amigo.geneontology.org/cgi-bin/amigo/term_details?term=GO:0007049
cell cycle	GO:0007049	15	330	0.000228025	ENSGALG00000007537|ENSGALG00000015712|ENSGALG00000009690|ENSGALG00000015691|ENSGALG00000003922|ENSGALG00000009971|ENSGALG00000014801|ENSGALG00000001475|ENSGALG00000008584|ENSGALG00000025810|ENSGALG00000014843|ENSGALG00000009626|ENSGALG00000002645|ENSGALG00000008713|ENSGALG00000010995	http://amigo.geneontology.org/cgi-bin/amigo/term_details?term=GO:0007049
single-organism process	GO:0044699	71	3182	0.000250433	ENSGALG00000009641|ENSGALG00000003899|ENSGALG00000012171|ENSGALG00000016442|ENSGALG00000015057|ENSGALG00000010331|ENSGALG00000015419|ENSGALG00000002294|ENSGALG00000015691|ENSGALG00000014751|ENSGALG00000004195|ENSGALG00000009626|ENSGALG00000019761|ENSGALG00000007191|ENSGALG00000006689|ENSGALG00000001234|ENSGALG00000012277|ENSGALG00000008367|ENSGALG00000005547|ENSGALG00000012421|ENSGALG00000009690|…	http://amigo.geneontology.org/cgi-bin/amigo/term_details?term=GO:0044699
single-organism process	GO:0044699	71	3182	0.000250433	ENSGALG00000009641|ENSGALG00000003899|ENSGALG00000012171|ENSGALG00000016442|ENSGALG00000015057|ENSGALG00000010331|ENSGALG00000015419|ENSGALG00000002294|ENSGALG00000015691|ENSGALG00000014751|ENSGALG00000004195|ENSGALG00000009626|ENSGALG00000019761|ENSGALG00000007191|ENSGALG00000006689|ENSGALG00000001234|ENSGALG00000012277|ENSGALG00000008367|ENSGALG00000005547|ENSGALG00000012421|ENSGALG00000009690|…	http://amigo.geneontology.org/cgi-bin/amigo/term_details?term=GO:0044699
supramolecular fiber	GO:0099512	9	139	0.000399442	ENSGALG00000009844|ENSGALG00000007537|ENSGALG00000025941|ENSGALG00000001475|ENSGALG00000014692|ENSGALG00000004195|ENSGALG00000008584|ENSGALG00000008713|ENSGALG00000000470	http://amigo.geneontology.org/cgi-bin/amigo/term_details?term=GO:0099512
polymeric cytoskeletal fiber	GO:0099513	9	139	0.000399442	ENSGALG00000009844|ENSGALG00000007537|ENSGALG00000025941|ENSGALG00000001475|ENSGALG00000014692|ENSGALG00000004195|ENSGALG00000008584|ENSGALG00000008713|ENSGALG00000000470	http://amigo.geneontology.org/cgi-bin/amigo/term_details?term=GO:0099513
polymeric cytoskeletal fiber	GO:0099513	9	139	0.000399442	ENSGALG00000009844|ENSGALG00000007537|ENSGALG00000025941|ENSGALG00000001475|ENSGALG00000014692|ENSGALG00000004195|ENSGALG00000008584|ENSGALG00000008713|ENSGALG00000000470	http://amigo.geneontology.org/cgi-bin/amigo/term_details?term=GO:0099513
supramolecular fiber	GO:0099512	9	139	0.000399442	ENSGALG00000009844|ENSGALG00000007537|ENSGALG00000025941|ENSGALG00000001475|ENSGALG00000014692|ENSGALG00000004195|ENSGALG00000008584|ENSGALG00000008713|ENSGALG00000000470	http://amigo.geneontology.org/cgi-bin/amigo/term_details?term=GO:0099512
cellular developmental process	GO:0048869	28	915	0.00040376	ENSGALG00000014261|ENSGALG00000003899|ENSGALG00000008298|ENSGALG00000010331|ENSGALG00000002294|ENSGALG00000012277|ENSGALG00000008367|ENSGALG00000009846|ENSGALG00000012421|ENSGALG00000011404|ENSGALG00000025941|ENSGALG00000001475|ENSGALG00000001709|ENSGALG00000002645|ENSGALG00000004044|ENSGALG00000009844|ENSGALG00000012830|ENSGALG00000008805|ENSGALG00000010926|ENSGALG00000017091|ENSGALG00000009241|…	http://amigo.geneontology.org/cgi-bin/amigo/term_details?term=GO:0048869
cellular developmental process	GO:0048869	28	915	0.00040376	ENSGALG00000014261|ENSGALG00000003899|ENSGALG00000008298|ENSGALG00000010331|ENSGALG00000002294|ENSGALG00000012277|ENSGALG00000008367|ENSGALG00000009846|ENSGALG00000012421|ENSGALG00000011404|ENSGALG00000025941|ENSGALG00000001475|ENSGALG00000001709|ENSGALG00000002645|ENSGALG00000004044|ENSGALG00000009844|ENSGALG00000012830|ENSGALG00000008805|ENSGALG00000010926|ENSGALG00000017091|ENSGALG00000009241|…	http://amigo.geneontology.org/cgi-bin/amigo/term_details?term=GO:0048869
cytoskeleton	GO:0005856	17	438	0.000517124	ENSGALG00000009844|ENSGALG00000007537|ENSGALG00000009846|ENSGALG00000002728|ENSGALG00000009690|ENSGALG00000025941|ENSGALG00000001475|ENSGALG00000005644|ENSGALG00000014801|ENSGALG00000000585|ENSGALG00000014692|ENSGALG00000002907|ENSGALG00000004195|ENSGALG00000008584|ENSGALG00000008713|ENSGALG00000008805|ENSGALG00000000470	http://amigo.geneontology.org/cgi-bin/amigo/term_details?term=GO:0005856
cytoskeleton	GO:0005856	17	438	0.000517124	ENSGALG00000009844|ENSGALG00000007537|ENSGALG00000009846|ENSGALG00000002728|ENSGALG00000009690|ENSGALG00000025941|ENSGALG00000001475|ENSGALG00000005644|ENSGALG00000014801|ENSGALG00000000585|ENSGALG00000014692|ENSGALG00000002907|ENSGALG00000004195|ENSGALG00000008584|ENSGALG00000008713|ENSGALG00000008805|ENSGALG00000000470	http://amigo.geneontology.org/cgi-bin/amigo/term_details?term=GO:0005856
anatomical structure development	GO:0048856	34	1225	0.000530048	ENSGALG00000009641|ENSGALG00000003899|ENSGALG00000008298|ENSGALG00000010331|ENSGALG00000002294|ENSGALG00000014751|ENSGALG00000009626|ENSGALG00000012277|ENSGALG00000008367|ENSGALG00000009846|ENSGALG00000012421|ENSGALG00000009690|ENSGALG00000025941|ENSGALG00000019761|ENSGALG00000001475|ENSGALG00000011404|ENSGALG00000013123|ENSGALG00000001709|ENSGALG00000002645|ENSGALG00000004044|ENSGALG00000009844|…	http://amigo.geneontology.org/cgi-bin/amigo/term_details?term=GO:0048856
anatomical structure development	GO:0048856	34	1225	0.000530048	ENSGALG00000009641|ENSGALG00000003899|ENSGALG00000008298|ENSGALG00000010331|ENSGALG00000002294|ENSGALG00000014751|ENSGALG00000009626|ENSGALG00000012277|ENSGALG00000008367|ENSGALG00000009846|ENSGALG00000012421|ENSGALG00000009690|ENSGALG00000025941|ENSGALG00000019761|ENSGALG00000001475|ENSGALG00000011404|ENSGALG00000013123|ENSGALG00000001709|ENSGALG00000002645|ENSGALG00000004044|ENSGALG00000009844|…	http://amigo.geneontology.org/cgi-bin/amigo/term_details?term=GO:0048856
nuclear division	GO:0000280	8	115	0.000537097	ENSGALG00000007537|ENSGALG00000003922|ENSGALG00000009971|ENSGALG00000014801|ENSGALG00000015691|ENSGALG00000010995|ENSGALG00000008584|ENSGALG00000008713	http://amigo.geneontology.org/cgi-bin/amigo/term_details?term=GO:0000280
nuclear division	GO:0000280	8	115	0.000537097	ENSGALG00000007537|ENSGALG00000003922|ENSGALG00000009971|ENSGALG00000014801|ENSGALG00000015691|ENSGALG00000010995|ENSGALG00000008584|ENSGALG00000008713	http://amigo.geneontology.org/cgi-bin/amigo/term_details?term=GO:0000280
condensed chromosome	GO:0000793	5	41	0.000610339	ENSGALG00000010745|ENSGALG00000007537|ENSGALG00000014801|ENSGALG00000010995|ENSGALG00000015691	http://amigo.geneontology.org/cgi-bin/amigo/term_details?term=GO:0000793
condensed chromosome	GO:0000793	5	41	0.000610339	ENSGALG00000010745|ENSGALG00000007537|ENSGALG00000014801|ENSGALG00000010995|ENSGALG00000015691	http://amigo.geneontology.org/cgi-bin/amigo/term_details?term=GO:0000793
binding	GO:0005488	67	3055	0.000691924	ENSGALG00000009641|ENSGALG00000003899|ENSGALG00000017184|ENSGALG00000006323|ENSGALG00000010331|ENSGALG00000006525|ENSGALG00000002294|ENSGALG00000009601|ENSGALG00000015691|ENSGALG00000014751|ENSGALG00000004195|ENSGALG00000009626|ENSGALG00000014913|ENSGALG00000007191|ENSGALG00000001234|ENSGALG00000012277|ENSGALG00000008367|ENSGALG00000005547|ENSGALG00000002728|ENSGALG00000009690|ENSGALG00000025941|…	http://amigo.geneontology.org/cgi-bin/amigo/term_details?term=GO:0005488
binding	GO:0005488	67	3055	0.000691924	ENSGALG00000009641|ENSGALG00000003899|ENSGALG00000017184|ENSGALG00000006323|ENSGALG00000010331|ENSGALG00000006525|ENSGALG00000002294|ENSGALG00000009601|ENSGALG00000015691|ENSGALG00000014751|ENSGALG00000004195|ENSGALG00000009626|ENSGALG00000014913|ENSGALG00000007191|ENSGALG00000001234|ENSGALG00000012277|ENSGALG00000008367|ENSGALG00000005547|ENSGALG00000002728|ENSGALG00000009690|ENSGALG00000025941|…	http://amigo.geneontology.org/cgi-bin/amigo/term_details?term=GO:0005488
response to stimulus	GO:0050896	44	1770	0.000737615	ENSGALG00000009641|ENSGALG00000003899|ENSGALG00000006323|ENSGALG00000010331|ENSGALG00000015419|ENSGALG00000002294|ENSGALG00000022815|ENSGALG00000014261|ENSGALG00000009626|ENSGALG00000016261|ENSGALG00000006689|ENSGALG00000012171|ENSGALG00000005782|ENSGALG00000005547|ENSGALG00000012421|ENSGALG00000002549|ENSGALG00000010152|ENSGALG00000003922|ENSGALG00000001475|ENSGALG00000011715|ENSGALG00000014729|…	http://amigo.geneontology.org/cgi-bin/amigo/term_details?term=GO:0050896
response to stimulus	GO:0050896	44	1770	0.000737615	ENSGALG00000009641|ENSGALG00000003899|ENSGALG00000006323|ENSGALG00000010331|ENSGALG00000015419|ENSGALG00000002294|ENSGALG00000022815|ENSGALG00000014261|ENSGALG00000009626|ENSGALG00000016261|ENSGALG00000006689|ENSGALG00000012171|ENSGALG00000005782|ENSGALG00000005547|ENSGALG00000012421|ENSGALG00000002549|ENSGALG00000010152|ENSGALG00000003922|ENSGALG00000001475|ENSGALG00000011715|ENSGALG00000014729|…	http://amigo.geneontology.org/cgi-bin/amigo/term_details?term=GO:0050896
organelle fission	GO:0048285	8	122	0.000774825	ENSGALG00000007537|ENSGALG00000003922|ENSGALG00000009971|ENSGALG00000014801|ENSGALG00000015691|ENSGALG00000010995|ENSGALG00000008584|ENSGALG00000008713	http://amigo.geneontology.org/cgi-bin/amigo/term_details?term=GO:0048285
organelle fission	GO:0048285	8	122	0.000774825	ENSGALG00000007537|ENSGALG00000003922|ENSGALG00000009971|ENSGALG00000014801|ENSGALG00000015691|ENSGALG00000010995|ENSGALG00000008584|ENSGALG00000008713	http://amigo.geneontology.org/cgi-bin/amigo/term_details?term=GO:0048285
single-organism developmental process	GO:0044767	35	1304	0.000786471	ENSGALG00000009641|ENSGALG00000003899|ENSGALG00000008298|ENSGALG00000010331|ENSGALG00000002294|ENSGALG00000014751|ENSGALG00000009626|ENSGALG00000012277|ENSGALG00000008367|ENSGALG00000009846|ENSGALG00000012421|ENSGALG00000009690|ENSGALG00000025941|ENSGALG00000019761|ENSGALG00000001475|ENSGALG00000011404|ENSGALG00000013123|ENSGALG00000001709|ENSGALG00000002645|ENSGALG00000004044|ENSGALG00000009844|…	http://amigo.geneontology.org/cgi-bin/amigo/term_details?term=GO:0044767
single-organism developmental process	GO:0044767	35	1304	0.000786471	ENSGALG00000009641|ENSGALG00000003899|ENSGALG00000008298|ENSGALG00000010331|ENSGALG00000002294|ENSGALG00000014751|ENSGALG00000009626|ENSGALG00000012277|ENSGALG00000008367|ENSGALG00000009846|ENSGALG00000012421|ENSGALG00000009690|ENSGALG00000025941|ENSGALG00000019761|ENSGALG00000001475|ENSGALG00000011404|ENSGALG00000013123|ENSGALG00000001709|ENSGALG00000002645|ENSGALG00000004044|ENSGALG00000009844|…	http://amigo.geneontology.org/cgi-bin/amigo/term_details?term=GO:0044767
neuronal cell body	GO:0043025	5	44	0.000818696	ENSGALG00000014261|ENSGALG00000011715|ENSGALG00000000277|ENSGALG00000003899|ENSGALG00000015419	http://amigo.geneontology.org/cgi-bin/amigo/term_details?term=GO:0043025
neuronal cell body	GO:0043025	5	44	0.000818696	ENSGALG00000014261|ENSGALG00000011715|ENSGALG00000000277|ENSGALG00000003899|ENSGALG00000015419	http://amigo.geneontology.org/cgi-bin/amigo/term_details?term=GO:0043025
developmental process	GO:0032502	35	1318	0.000947379	ENSGALG00000009641|ENSGALG00000003899|ENSGALG00000008298|ENSGALG00000010331|ENSGALG00000002294|ENSGALG00000014751|ENSGALG00000009626|ENSGALG00000012277|ENSGALG00000008367|ENSGALG00000009846|ENSGALG00000012421|ENSGALG00000009690|ENSGALG00000025941|ENSGALG00000019761|ENSGALG00000001475|ENSGALG00000011404|ENSGALG00000013123|ENSGALG00000001709|ENSGALG00000002645|ENSGALG00000004044|ENSGALG00000009844|…	http://amigo.geneontology.org/cgi-bin/amigo/term_details?term=GO:0032502
developmental process	GO:0032502	35	1318	0.000947379	ENSGALG00000009641|ENSGALG00000003899|ENSGALG00000008298|ENSGALG00000010331|ENSGALG00000002294|ENSGALG00000014751|ENSGALG00000009626|ENSGALG00000012277|ENSGALG00000008367|ENSGALG00000009846|ENSGALG00000012421|ENSGALG00000009690|ENSGALG00000025941|ENSGALG00000019761|ENSGALG00000001475|ENSGALG00000011404|ENSGALG00000013123|ENSGALG00000001709|ENSGALG00000002645|ENSGALG00000004044|ENSGALG00000009844|…	http://amigo.geneontology.org/cgi-bin/amigo/term_details?term=GO:0032502
cell differentiation	GO:0030154	25	824	0.00095337	ENSGALG00000014261|ENSGALG00000003899|ENSGALG00000008298|ENSGALG00000002294|ENSGALG00000012277|ENSGALG00000008367|ENSGALG00000011404|ENSGALG00000025941|ENSGALG00000001475|ENSGALG00000001709|ENSGALG00000002645|ENSGALG00000004044|ENSGALG00000009844|ENSGALG00000012830|ENSGALG00000008805|ENSGALG00000010926|ENSGALG00000017091|ENSGALG00000009241|ENSGALG00000005263|ENSGALG00000000277|ENSGALG00000010745|…	http://amigo.geneontology.org/cgi-bin/amigo/term_details?term=GO:0030154
cell differentiation	GO:0030154	25	824	0.00095337	ENSGALG00000014261|ENSGALG00000003899|ENSGALG00000008298|ENSGALG00000002294|ENSGALG00000012277|ENSGALG00000008367|ENSGALG00000011404|ENSGALG00000025941|ENSGALG00000001475|ENSGALG00000001709|ENSGALG00000002645|ENSGALG00000004044|ENSGALG00000009844|ENSGALG00000012830|ENSGALG00000008805|ENSGALG00000010926|ENSGALG00000017091|ENSGALG00000009241|ENSGALG00000005263|ENSGALG00000000277|ENSGALG00000010745|…	http://amigo.geneontology.org/cgi-bin/amigo/term_details?term=GO:0030154
neuron projection terminus	GO:0044306	3	11	0.00108284	ENSGALG00000010331|ENSGALG00000014261|ENSGALG00000015419	http://amigo.geneontology.org/cgi-bin/amigo/term_details?term=GO:0044306
neuron projection terminus	GO:0044306	3	11	0.00108284	ENSGALG00000010331|ENSGALG00000014261|ENSGALG00000015419	http://amigo.geneontology.org/cgi-bin/amigo/term_details?term=GO:0044306
biological regulation	GO:0065007	59	2646	0.00114557	ENSGALG00000009641|ENSGALG00000003899|ENSGALG00000008298|ENSGALG00000015057|ENSGALG00000027583|ENSGALG00000015419|ENSGALG00000002294|ENSGALG00000022815|ENSGALG00000025810|ENSGALG00000014261|ENSGALG00000009626|ENSGALG00000012171|ENSGALG00000006689|ENSGALG00000001234|ENSGALG00000012277|ENSGALG00000008367|ENSGALG00000005547|ENSGALG00000012421|ENSGALG00000002549|ENSGALG00000010152|ENSGALG00000003922|…	http://amigo.geneontology.org/cgi-bin/amigo/term_details?term=GO:0065007
biological regulation	GO:0065007	59	2646	0.00114557	ENSGALG00000009641|ENSGALG00000003899|ENSGALG00000008298|ENSGALG00000015057|ENSGALG00000027583|ENSGALG00000015419|ENSGALG00000002294|ENSGALG00000022815|ENSGALG00000025810|ENSGALG00000014261|ENSGALG00000009626|ENSGALG00000012171|ENSGALG00000006689|ENSGALG00000001234|ENSGALG00000012277|ENSGALG00000008367|ENSGALG00000005547|ENSGALG00000012421|ENSGALG00000002549|ENSGALG00000010152|ENSGALG00000003922|…	http://amigo.geneontology.org/cgi-bin/amigo/term_details?term=GO:0065007
multicellular organism development	GO:0007275	30	1080	0.00116198	ENSGALG00000009641|ENSGALG00000003899|ENSGALG00000008298|ENSGALG00000010331|ENSGALG00000002294|ENSGALG00000014751|ENSGALG00000009626|ENSGALG00000012277|ENSGALG00000008367|ENSGALG00000009690|ENSGALG00000025941|ENSGALG00000019761|ENSGALG00000001475|ENSGALG00000011404|ENSGALG00000013123|ENSGALG00000001709|ENSGALG00000002645|ENSGALG00000004044|ENSGALG00000009844|ENSGALG00000012830|ENSGALG00000009971|…	http://amigo.geneontology.org/cgi-bin/amigo/term_details?term=GO:0007275
multicellular organism development	GO:0007275	30	1080	0.00116198	ENSGALG00000009641|ENSGALG00000003899|ENSGALG00000008298|ENSGALG00000010331|ENSGALG00000002294|ENSGALG00000014751|ENSGALG00000009626|ENSGALG00000012277|ENSGALG00000008367|ENSGALG00000009690|ENSGALG00000025941|ENSGALG00000019761|ENSGALG00000001475|ENSGALG00000011404|ENSGALG00000013123|ENSGALG00000001709|ENSGALG00000002645|ENSGALG00000004044|ENSGALG00000009844|ENSGALG00000012830|ENSGALG00000009971|…	http://amigo.geneontology.org/cgi-bin/amigo/term_details?term=GO:0007275
response to external stimulus	GO:0009605	15	398	0.0014628	ENSGALG00000005547|ENSGALG00000012830|ENSGALG00000010745|ENSGALG00000016761|ENSGALG00000002294|ENSGALG00000022815|ENSGALG00000001475|ENSGALG00000017091|ENSGALG00000009626|ENSGALG00000015419|ENSGALG00000004675|ENSGALG00000004044|ENSGALG00000004727|ENSGALG00000009963|ENSGALG00000011404	http://amigo.geneontology.org/cgi-bin/amigo/term_details?term=GO:0009605
response to external stimulus	GO:0009605	15	398	0.0014628	ENSGALG00000005547|ENSGALG00000012830|ENSGALG00000010745|ENSGALG00000016761|ENSGALG00000002294|ENSGALG00000022815|ENSGALG00000001475|ENSGALG00000017091|ENSGALG00000009626|ENSGALG00000015419|ENSGALG00000004675|ENSGALG00000004044|ENSGALG00000004727|ENSGALG00000009963|ENSGALG00000011404	http://amigo.geneontology.org/cgi-bin/amigo/term_details?term=GO:0009605
single-multicellular organism process	GO:0044707	34	1304	0.00153673	ENSGALG00000009641|ENSGALG00000003899|ENSGALG00000008298|ENSGALG00000010331|ENSGALG00000015419|ENSGALG00000002294|ENSGALG00000014751|ENSGALG00000009626|ENSGALG00000001234|ENSGALG00000012277|ENSGALG00000008367|ENSGALG00000009690|ENSGALG00000025941|ENSGALG00000019761|ENSGALG00000001475|ENSGALG00000011404|ENSGALG00000013123|ENSGALG00000001709|ENSGALG00000002645|ENSGALG00000004044|ENSGALG00000009844|…	http://amigo.geneontology.org/cgi-bin/amigo/term_details?term=GO:0044707
single-multicellular organism process	GO:0044707	34	1304	0.00153673	ENSGALG00000009641|ENSGALG00000003899|ENSGALG00000008298|ENSGALG00000010331|ENSGALG00000015419|ENSGALG00000002294|ENSGALG00000014751|ENSGALG00000009626|ENSGALG00000001234|ENSGALG00000012277|ENSGALG00000008367|ENSGALG00000009690|ENSGALG00000025941|ENSGALG00000019761|ENSGALG00000001475|ENSGALG00000011404|ENSGALG00000013123|ENSGALG00000001709|ENSGALG00000002645|ENSGALG00000004044|ENSGALG00000009844|…	http://amigo.geneontology.org/cgi-bin/amigo/term_details?term=GO:0044707
microtubule	GO:0005874	6	77	0.00155623	ENSGALG00000007537|ENSGALG00000025941|ENSGALG00000001475|ENSGALG00000004195|ENSGALG00000008584|ENSGALG00000008713	http://amigo.geneontology.org/cgi-bin/amigo/term_details?term=GO:0005874
microtubule	GO:0005874	6	77	0.00155623	ENSGALG00000007537|ENSGALG00000025941|ENSGALG00000001475|ENSGALG00000004195|ENSGALG00000008584|ENSGALG00000008713	http://amigo.geneontology.org/cgi-bin/amigo/term_details?term=GO:0005874
myosin complex	GO:0016459	3	13	0.00162937	ENSGALG00000005644|ENSGALG00000002907|ENSGALG00000000585	http://amigo.geneontology.org/cgi-bin/amigo/term_details?term=GO:0016459
myosin complex	GO:0016459	3	13	0.00162937	ENSGALG00000005644|ENSGALG00000002907|ENSGALG00000000585	http://amigo.geneontology.org/cgi-bin/amigo/term_details?term=GO:0016459
cell division	GO:0051301	7	108	0.00175305	ENSGALG00000007537|ENSGALG00000015691|ENSGALG00000014801|ENSGALG00000025810|ENSGALG00000010995|ENSGALG00000008584|ENSGALG00000008367	http://amigo.geneontology.org/cgi-bin/amigo/term_details?term=GO:0051301
cell division	GO:0051301	7	108	0.00175305	ENSGALG00000007537|ENSGALG00000015691|ENSGALG00000014801|ENSGALG00000025810|ENSGALG00000010995|ENSGALG00000008584|ENSGALG00000008367	http://amigo.geneontology.org/cgi-bin/amigo/term_details?term=GO:0051301
somatodendritic compartment	GO:0036477	6	79	0.00175919	ENSGALG00000014261|ENSGALG00000003899|ENSGALG00000010331|ENSGALG00000011715|ENSGALG00000000277|ENSGALG00000015419	http://amigo.geneontology.org/cgi-bin/amigo/term_details?term=GO:0036477
somatodendritic compartment	GO:0036477	6	79	0.00175919	ENSGALG00000014261|ENSGALG00000003899|ENSGALG00000010331|ENSGALG00000011715|ENSGALG00000000277|ENSGALG00000015419	http://amigo.geneontology.org/cgi-bin/amigo/term_details?term=GO:0036477
muscle structure development	GO:0061061	8	143	0.00202822	ENSGALG00000012277|ENSGALG00000009844|ENSGALG00000014261|ENSGALG00000009690|ENSGALG00000008805|ENSGALG00000011331|ENSGALG00000004044|ENSGALG00000011404	http://amigo.geneontology.org/cgi-bin/amigo/term_details?term=GO:0061061
muscle structure development	GO:0061061	8	143	0.00202822	ENSGALG00000012277|ENSGALG00000009844|ENSGALG00000014261|ENSGALG00000009690|ENSGALG00000008805|ENSGALG00000011331|ENSGALG00000004044|ENSGALG00000011404	http://amigo.geneontology.org/cgi-bin/amigo/term_details?term=GO:0061061
chromosome, centromeric region	GO:0000775	5	55	0.00205243	ENSGALG00000007537|ENSGALG00000010995|ENSGALG00000014801|ENSGALG00000009690|ENSGALG00000011914	http://amigo.geneontology.org/cgi-bin/amigo/term_details?term=GO:0000775
chromosome, centromeric region	GO:0000775	5	55	0.00205243	ENSGALG00000007537|ENSGALG00000010995|ENSGALG00000014801|ENSGALG00000009690|ENSGALG00000011914	http://amigo.geneontology.org/cgi-bin/amigo/term_details?term=GO:0000775
nucleoside-triphosphatase regulator activity	GO:0060589	5	56	0.00220883	ENSGALG00000027583|ENSGALG00000012421|ENSGALG00000002549|ENSGALG00000025941|ENSGALG00000014729	http://amigo.geneontology.org/cgi-bin/amigo/term_details?term=GO:0060589
nucleoside-triphosphatase regulator activity	GO:0060589	5	56	0.00220883	ENSGALG00000027583|ENSGALG00000012421|ENSGALG00000002549|ENSGALG00000025941|ENSGALG00000014729	http://amigo.geneontology.org/cgi-bin/amigo/term_details?term=GO:0060589
cell body	GO:0044297	5	57	0.00237374	ENSGALG00000014261|ENSGALG00000011715|ENSGALG00000000277|ENSGALG00000003899|ENSGALG00000015419	http://amigo.geneontology.org/cgi-bin/amigo/term_details?term=GO:0044297
cell body	GO:0044297	5	57	0.00237374	ENSGALG00000014261|ENSGALG00000011715|ENSGALG00000000277|ENSGALG00000003899|ENSGALG00000015419	http://amigo.geneontology.org/cgi-bin/amigo/term_details?term=GO:0044297
kinetochore	GO:0000776	4	35	0.00271513	ENSGALG00000007537|ENSGALG00000014801|ENSGALG00000009690|ENSGALG00000010995	http://amigo.geneontology.org/cgi-bin/amigo/term_details?term=GO:0000776
kinetochore	GO:0000776	4	35	0.00271513	ENSGALG00000007537|ENSGALG00000014801|ENSGALG00000009690|ENSGALG00000010995	http://amigo.geneontology.org/cgi-bin/amigo/term_details?term=GO:0000776
extracellular matrix	GO:0031012	7	119	0.00294312	ENSGALG00000008367|ENSGALG00000009641|ENSGALG00000009626|ENSGALG00000017184|ENSGALG00000010926|ENSGALG00000004184|ENSGALG00000014751	http://amigo.geneontology.org/cgi-bin/amigo/term_details?term=GO:0031012
extracellular matrix	GO:0031012	7	119	0.00294312	ENSGALG00000008367|ENSGALG00000009641|ENSGALG00000009626|ENSGALG00000017184|ENSGALG00000010926|ENSGALG00000004184|ENSGALG00000014751	http://amigo.geneontology.org/cgi-bin/amigo/term_details?term=GO:0031012
condensed chromosome kinetochore	GO:0000777	3	17	0.00317332	ENSGALG00000007537|ENSGALG00000014801|ENSGALG00000010995	http://amigo.geneontology.org/cgi-bin/amigo/term_details?term=GO:0000777
condensed chromosome kinetochore	GO:0000777	3	17	0.00317332	ENSGALG00000007537|ENSGALG00000014801|ENSGALG00000010995	http://amigo.geneontology.org/cgi-bin/amigo/term_details?term=GO:0000777
mitotic nuclear division	GO:0007067	6	90	0.00325557	ENSGALG00000007537|ENSGALG00000014801|ENSGALG00000015691|ENSGALG00000010995|ENSGALG00000008584|ENSGALG00000008713	http://amigo.geneontology.org/cgi-bin/amigo/term_details?term=GO:0007067
mitotic nuclear division	GO:0007067	6	90	0.00325557	ENSGALG00000007537|ENSGALG00000014801|ENSGALG00000015691|ENSGALG00000010995|ENSGALG00000008584|ENSGALG00000008713	http://amigo.geneontology.org/cgi-bin/amigo/term_details?term=GO:0007067
extracellular region part	GO:0044421	25	904	0.00326053	ENSGALG00000009641|ENSGALG00000003899|ENSGALG00000009626|ENSGALG00000008298|ENSGALG00000006323|ENSGALG00000010331|ENSGALG00000009963|ENSGALG00000014751|ENSGALG00000017184|ENSGALG00000005797|ENSGALG00000001234|ENSGALG00000009844|ENSGALG00000008367|ENSGALG00000010152|ENSGALG00000001475|ENSGALG00000011244|ENSGALG00000016388|ENSGALG00000008902|ENSGALG00000014261|ENSGALG00000004184|ENSGALG00000010926|…	http://amigo.geneontology.org/cgi-bin/amigo/term_details?term=GO:0044421
extracellular region part	GO:0044421	25	904	0.00326053	ENSGALG00000009641|ENSGALG00000003899|ENSGALG00000009626|ENSGALG00000008298|ENSGALG00000006323|ENSGALG00000010331|ENSGALG00000009963|ENSGALG00000014751|ENSGALG00000017184|ENSGALG00000005797|ENSGALG00000001234|ENSGALG00000009844|ENSGALG00000008367|ENSGALG00000010152|ENSGALG00000001475|ENSGALG00000011244|ENSGALG00000016388|ENSGALG00000008902|ENSGALG00000014261|ENSGALG00000004184|ENSGALG00000010926|…	http://amigo.geneontology.org/cgi-bin/amigo/term_details?term=GO:0044421
chromosome segregation	GO:0007059	5	62	0.00333528	ENSGALG00000003922|ENSGALG00000007537|ENSGALG00000014801|ENSGALG00000009690|ENSGALG00000015691	http://amigo.geneontology.org/cgi-bin/amigo/term_details?term=GO:0007059
chromosome segregation	GO:0007059	5	62	0.00333528	ENSGALG00000003922|ENSGALG00000007537|ENSGALG00000014801|ENSGALG00000009690|ENSGALG00000015691	http://amigo.geneontology.org/cgi-bin/amigo/term_details?term=GO:0007059
regulation of biological process	GO:0050789	54	2477	0.0033388	ENSGALG00000009641|ENSGALG00000003899|ENSGALG00000008298|ENSGALG00000027583|ENSGALG00000015419|ENSGALG00000002294|ENSGALG00000025810|ENSGALG00000014261|ENSGALG00000009626|ENSGALG00000012171|ENSGALG00000006689|ENSGALG00000001234|ENSGALG00000012277|ENSGALG00000008367|ENSGALG00000005547|ENSGALG00000012421|ENSGALG00000002549|ENSGALG00000010152|ENSGALG00000003922|ENSGALG00000001475|ENSGALG00000008713|…	http://amigo.geneontology.org/cgi-bin/amigo/term_details?term=GO:0050789
regulation of biological process	GO:0050789	54	2477	0.0033388	ENSGALG00000009641|ENSGALG00000003899|ENSGALG00000008298|ENSGALG00000027583|ENSGALG00000015419|ENSGALG00000002294|ENSGALG00000025810|ENSGALG00000014261|ENSGALG00000009626|ENSGALG00000012171|ENSGALG00000006689|ENSGALG00000001234|ENSGALG00000012277|ENSGALG00000008367|ENSGALG00000005547|ENSGALG00000012421|ENSGALG00000002549|ENSGALG00000010152|ENSGALG00000003922|ENSGALG00000001475|ENSGALG00000008713|…	http://amigo.geneontology.org/cgi-bin/amigo/term_details?term=GO:0050789
muscle cell differentiation	GO:0042692	6	94	0.00398496	ENSGALG00000009844|ENSGALG00000014261|ENSGALG00000011404|ENSGALG00000008805|ENSGALG00000011331|ENSGALG00000004044	http://amigo.geneontology.org/cgi-bin/amigo/term_details?term=GO:0042692
muscle cell differentiation	GO:0042692	6	94	0.00398496	ENSGALG00000009844|ENSGALG00000014261|ENSGALG00000011404|ENSGALG00000008805|ENSGALG00000011331|ENSGALG00000004044	http://amigo.geneontology.org/cgi-bin/amigo/term_details?term=GO:0042692
striated muscle cell differentiation	GO:0051146	5	66	0.00428491	ENSGALG00000009844|ENSGALG00000008805|ENSGALG00000004044|ENSGALG00000011404|ENSGALG00000014261	http://amigo.geneontology.org/cgi-bin/amigo/term_details?term=GO:0051146
striated muscle cell differentiation	GO:0051146	5	66	0.00428491	ENSGALG00000009844|ENSGALG00000008805|ENSGALG00000004044|ENSGALG00000011404|ENSGALG00000014261	http://amigo.geneontology.org/cgi-bin/amigo/term_details?term=GO:0051146
organelle localization	GO:0051640	6	96	0.00439199	ENSGALG00000014261|ENSGALG00000003899|ENSGALG00000009690|ENSGALG00000014801|ENSGALG00000002294|ENSGALG00000008584	http://amigo.geneontology.org/cgi-bin/amigo/term_details?term=GO:0051640
organelle localization	GO:0051640	6	96	0.00439199	ENSGALG00000014261|ENSGALG00000003899|ENSGALG00000009690|ENSGALG00000014801|ENSGALG00000002294|ENSGALG00000008584	http://amigo.geneontology.org/cgi-bin/amigo/term_details?term=GO:0051640
regulation of lipid transport	GO:0032368	3	20	0.00476922	ENSGALG00000000277|ENSGALG00000009626|ENSGALG00000001234	http://amigo.geneontology.org/cgi-bin/amigo/term_details?term=GO:0032368
regulation of lipid transport	GO:0032368	3	20	0.00476922	ENSGALG00000000277|ENSGALG00000009626|ENSGALG00000001234	http://amigo.geneontology.org/cgi-bin/amigo/term_details?term=GO:0032368
cellular process	GO:0009987	75	3773	0.00483387	ENSGALG00000009641|ENSGALG00000003899|ENSGALG00000012171|ENSGALG00000016442|ENSGALG00000011266|ENSGALG00000010331|ENSGALG00000015419|ENSGALG00000002294|ENSGALG00000015691|ENSGALG00000014261|ENSGALG00000004195|ENSGALG00000015057|ENSGALG00000009626|ENSGALG00000019761|ENSGALG00000007191|ENSGALG00000006689|ENSGALG00000016388|ENSGALG00000012277|ENSGALG00000008367|ENSGALG00000005547|ENSGALG00000012421|…	http://amigo.geneontology.org/cgi-bin/amigo/term_details?term=GO:0009987
cellular process	GO:0009987	75	3773	0.00483387	ENSGALG00000009641|ENSGALG00000003899|ENSGALG00000012171|ENSGALG00000016442|ENSGALG00000011266|ENSGALG00000010331|ENSGALG00000015419|ENSGALG00000002294|ENSGALG00000015691|ENSGALG00000014261|ENSGALG00000004195|ENSGALG00000015057|ENSGALG00000009626|ENSGALG00000019761|ENSGALG00000007191|ENSGALG00000006689|ENSGALG00000016388|ENSGALG00000012277|ENSGALG00000008367|ENSGALG00000005547|ENSGALG00000012421|…	http://amigo.geneontology.org/cgi-bin/amigo/term_details?term=GO:0009987
negative regulation of biological process	GO:0048519	27	1042	0.0053048	ENSGALG00000014261|ENSGALG00000008298|ENSGALG00000002294|ENSGALG00000009626|ENSGALG00000006689|ENSGALG00000009844|ENSGALG00000005782|ENSGALG00000005547|ENSGALG00000009690|ENSGALG00000025941|ENSGALG00000003922|ENSGALG00000001475|ENSGALG00000011244|ENSGALG00000019761|ENSGALG00000004675|ENSGALG00000002645|ENSGALG00000004044|ENSGALG00000012830|ENSGALG00000008805|ENSGALG00000008713|ENSGALG00000011404|…	http://amigo.geneontology.org/cgi-bin/amigo/term_details?term=GO:0048519
negative regulation of biological process	GO:0048519	27	1042	0.0053048	ENSGALG00000014261|ENSGALG00000008298|ENSGALG00000002294|ENSGALG00000009626|ENSGALG00000006689|ENSGALG00000009844|ENSGALG00000005782|ENSGALG00000005547|ENSGALG00000009690|ENSGALG00000025941|ENSGALG00000003922|ENSGALG00000001475|ENSGALG00000011244|ENSGALG00000019761|ENSGALG00000004675|ENSGALG00000002645|ENSGALG00000004044|ENSGALG00000012830|ENSGALG00000008805|ENSGALG00000008713|ENSGALG00000011404|…	http://amigo.geneontology.org/cgi-bin/amigo/term_details?term=GO:0048519
defense response to bacterium	GO:0042742	4	43	0.00536373	ENSGALG00000010745|ENSGALG00000009963|ENSGALG00000016761|ENSGALG00000022815	http://amigo.geneontology.org/cgi-bin/amigo/term_details?term=GO:0042742
defense response to bacterium	GO:0042742	4	43	0.00536373	ENSGALG00000010745|ENSGALG00000009963|ENSGALG00000016761|ENSGALG00000022815	http://amigo.geneontology.org/cgi-bin/amigo/term_details?term=GO:0042742
protein tetramerization	GO:0051262	3	21	0.00539079	ENSGALG00000011331|ENSGALG00000007191|ENSGALG00000016442	http://amigo.geneontology.org/cgi-bin/amigo/term_details?term=GO:0051262
protein tetramerization	GO:0051262	3	21	0.00539079	ENSGALG00000011331|ENSGALG00000007191|ENSGALG00000016442	http://amigo.geneontology.org/cgi-bin/amigo/term_details?term=GO:0051262
negative regulation of signal transduction	GO:0009968	10	247	0.00557269	ENSGALG00000005782|ENSGALG00000005547|ENSGALG00000014261|ENSGALG00000012830|ENSGALG00000025941|ENSGALG00000011331|ENSGALG00000011244|ENSGALG00000019761|ENSGALG00000009626|ENSGALG00000004675	http://amigo.geneontology.org/cgi-bin/amigo/term_details?term=GO:0009968
negative regulation of signal transduction	GO:0009968	10	247	0.00557269	ENSGALG00000005782|ENSGALG00000005547|ENSGALG00000014261|ENSGALG00000012830|ENSGALG00000025941|ENSGALG00000011331|ENSGALG00000011244|ENSGALG00000019761|ENSGALG00000009626|ENSGALG00000004675	http://amigo.geneontology.org/cgi-bin/amigo/term_details?term=GO:0009968
enzyme regulator activity	GO:0030234	9	208	0.00560487	ENSGALG00000005782|ENSGALG00000012421|ENSGALG00000002549|ENSGALG00000025941|ENSGALG00000009971|ENSGALG00000027583|ENSGALG00000014729|ENSGALG00000019761|ENSGALG00000008713	http://amigo.geneontology.org/cgi-bin/amigo/term_details?term=GO:0030234
enzyme regulator activity	GO:0030234	9	208	0.00560487	ENSGALG00000005782|ENSGALG00000012421|ENSGALG00000002549|ENSGALG00000025941|ENSGALG00000009971|ENSGALG00000027583|ENSGALG00000014729|ENSGALG00000019761|ENSGALG00000008713	http://amigo.geneontology.org/cgi-bin/amigo/term_details?term=GO:0030234
defense response	GO:0006952	10	249	0.00587754	ENSGALG00000005547|ENSGALG00000012830|ENSGALG00000010745|ENSGALG00000009963|ENSGALG00000015419|ENSGALG00000016761|ENSGALG00000022815|ENSGALG00000009626|ENSGALG00000002554|ENSGALG00000016261	http://amigo.geneontology.org/cgi-bin/amigo/term_details?term=GO:0006952
defense response	GO:0006952	10	249	0.00587754	ENSGALG00000005547|ENSGALG00000012830|ENSGALG00000010745|ENSGALG00000009963|ENSGALG00000015419|ENSGALG00000016761|ENSGALG00000022815|ENSGALG00000009626|ENSGALG00000002554|ENSGALG00000016261	http://amigo.geneontology.org/cgi-bin/amigo/term_details?term=GO:0006952
negative regulation of toll-like receptor signaling pathway	GO:0034122	2	6	0.00595175	ENSGALG00000005547|ENSGALG00000012830	http://amigo.geneontology.org/cgi-bin/amigo/term_details?term=GO:0034122
chromosome condensation	GO:0030261	2	6	0.00595175	ENSGALG00000015691|ENSGALG00000003922	http://amigo.geneontology.org/cgi-bin/amigo/term_details?term=GO:0030261
negative regulation of toll-like receptor signaling pathway	GO:0034122	2	6	0.00595175	ENSGALG00000005547|ENSGALG00000012830	http://amigo.geneontology.org/cgi-bin/amigo/term_details?term=GO:0034122
chromosome condensation	GO:0030261	2	6	0.00595175	ENSGALG00000015691|ENSGALG00000003922	http://amigo.geneontology.org/cgi-bin/amigo/term_details?term=GO:0030261
myofibril assembly	GO:0030239	3	22	0.00605881	ENSGALG00000009844|ENSGALG00000008805|ENSGALG00000004044	http://amigo.geneontology.org/cgi-bin/amigo/term_details?term=GO:0030239
myofibril assembly	GO:0030239	3	22	0.00605881	ENSGALG00000009844|ENSGALG00000008805|ENSGALG00000004044	http://amigo.geneontology.org/cgi-bin/amigo/term_details?term=GO:0030239
striated muscle cell development	GO:0055002	4	45	0.00622502	ENSGALG00000009844|ENSGALG00000008805|ENSGALG00000004044|ENSGALG00000014261	http://amigo.geneontology.org/cgi-bin/amigo/term_details?term=GO:0055002
striated muscle cell development	GO:0055002	4	45	0.00622502	ENSGALG00000009844|ENSGALG00000008805|ENSGALG00000004044|ENSGALG00000014261	http://amigo.geneontology.org/cgi-bin/amigo/term_details?term=GO:0055002
system development	GO:0048731	25	958	0.00669304	ENSGALG00000009641|ENSGALG00000003899|ENSGALG00000008298|ENSGALG00000010331|ENSGALG00000002294|ENSGALG00000014751|ENSGALG00000009626|ENSGALG00000012277|ENSGALG00000011404|ENSGALG00000001475|ENSGALG00000019761|ENSGALG00000001709|ENSGALG00000004044|ENSGALG00000009844|ENSGALG00000012830|ENSGALG00000009971|ENSGALG00000014261|ENSGALG00000009690|ENSGALG00000010926|ENSGALG00000017091|ENSGALG00000005263|…	http://amigo.geneontology.org/cgi-bin/amigo/term_details?term=GO:0048731
system development	GO:0048731	25	958	0.00669304	ENSGALG00000009641|ENSGALG00000003899|ENSGALG00000008298|ENSGALG00000010331|ENSGALG00000002294|ENSGALG00000014751|ENSGALG00000009626|ENSGALG00000012277|ENSGALG00000011404|ENSGALG00000001475|ENSGALG00000019761|ENSGALG00000001709|ENSGALG00000004044|ENSGALG00000009844|ENSGALG00000012830|ENSGALG00000009971|ENSGALG00000014261|ENSGALG00000009690|ENSGALG00000010926|ENSGALG00000017091|ENSGALG00000005263|…	http://amigo.geneontology.org/cgi-bin/amigo/term_details?term=GO:0048731
positive regulation of muscle cell differentiation	GO:0051149	3	23	0.00677413	ENSGALG00000004044|ENSGALG00000011404|ENSGALG00000011331	http://amigo.geneontology.org/cgi-bin/amigo/term_details?term=GO:0051149
condensed chromosome, centromeric region	GO:0000779	3	23	0.00677413	ENSGALG00000007537|ENSGALG00000014801|ENSGALG00000010995	http://amigo.geneontology.org/cgi-bin/amigo/term_details?term=GO:0000779
condensed chromosome, centromeric region	GO:0000779	3	23	0.00677413	ENSGALG00000007537|ENSGALG00000014801|ENSGALG00000010995	http://amigo.geneontology.org/cgi-bin/amigo/term_details?term=GO:0000779
positive regulation of muscle cell differentiation	GO:0051149	3	23	0.00677413	ENSGALG00000004044|ENSGALG00000011404|ENSGALG00000011331	http://amigo.geneontology.org/cgi-bin/amigo/term_details?term=GO:0051149
negative regulation of cellular process	GO:0048523	25	961	0.00694941	ENSGALG00000014261|ENSGALG00000008298|ENSGALG00000002294|ENSGALG00000009626|ENSGALG00000006689|ENSGALG00000009844|ENSGALG00000005782|ENSGALG00000005547|ENSGALG00000009690|ENSGALG00000025941|ENSGALG00000003922|ENSGALG00000001475|ENSGALG00000011244|ENSGALG00000019761|ENSGALG00000004675|ENSGALG00000004044|ENSGALG00000012830|ENSGALG00000008805|ENSGALG00000008713|ENSGALG00000011404|ENSGALG00000000277|…	http://amigo.geneontology.org/cgi-bin/amigo/term_details?term=GO:0048523
negative regulation of cellular process	GO:0048523	25	961	0.00694941	ENSGALG00000014261|ENSGALG00000008298|ENSGALG00000002294|ENSGALG00000009626|ENSGALG00000006689|ENSGALG00000009844|ENSGALG00000005782|ENSGALG00000005547|ENSGALG00000009690|ENSGALG00000025941|ENSGALG00000003922|ENSGALG00000001475|ENSGALG00000011244|ENSGALG00000019761|ENSGALG00000004675|ENSGALG00000004044|ENSGALG00000012830|ENSGALG00000008805|ENSGALG00000008713|ENSGALG00000011404|ENSGALG00000000277|…	http://amigo.geneontology.org/cgi-bin/amigo/term_details?term=GO:0048523
protein binding	GO:0005515	34	1441	0.00729108	ENSGALG00000009641|ENSGALG00000006323|ENSGALG00000009241|ENSGALG00000002294|ENSGALG00000025810|ENSGALG00000014261|ENSGALG00000004195|ENSGALG00000009626|ENSGALG00000007191|ENSGALG00000009844|ENSGALG00000008367|ENSGALG00000005547|ENSGALG00000009690|ENSGALG00000025941|ENSGALG00000001475|ENSGALG00000014801|ENSGALG00000011715|ENSGALG00000016261|ENSGALG00000014843|ENSGALG00000002645|ENSGALG00000004044|…	http://amigo.geneontology.org/cgi-bin/amigo/term_details?term=GO:0005515
protein binding	GO:0005515	34	1441	0.00729108	ENSGALG00000009641|ENSGALG00000006323|ENSGALG00000009241|ENSGALG00000002294|ENSGALG00000025810|ENSGALG00000014261|ENSGALG00000004195|ENSGALG00000009626|ENSGALG00000007191|ENSGALG00000009844|ENSGALG00000008367|ENSGALG00000005547|ENSGALG00000009690|ENSGALG00000025941|ENSGALG00000001475|ENSGALG00000014801|ENSGALG00000011715|ENSGALG00000016261|ENSGALG00000014843|ENSGALG00000002645|ENSGALG00000004044|…	http://amigo.geneontology.org/cgi-bin/amigo/term_details?term=GO:0005515
G2/M transition of mitotic cell cycle	GO:0000086	3	24	0.00753755	ENSGALG00000025810|ENSGALG00000009690|ENSGALG00000014843	http://amigo.geneontology.org/cgi-bin/amigo/term_details?term=GO:0000086
G2/M transition of mitotic cell cycle	GO:0000086	3	24	0.00753755	ENSGALG00000025810|ENSGALG00000009690|ENSGALG00000014843	http://amigo.geneontology.org/cgi-bin/amigo/term_details?term=GO:0000086
negative regulation of protein processing	GO:0010955	2	7	0.00757677	ENSGALG00000008713|ENSGALG00000009626	http://amigo.geneontology.org/cgi-bin/amigo/term_details?term=GO:0010955
regulation of neuron migration	GO:2001222	2	7	0.00757677	ENSGALG00000000277|ENSGALG00000002294	http://amigo.geneontology.org/cgi-bin/amigo/term_details?term=GO:2001222
negative regulation of protein maturation	GO:1903318	2	7	0.00757677	ENSGALG00000008713|ENSGALG00000009626	http://amigo.geneontology.org/cgi-bin/amigo/term_details?term=GO:1903318
DNA binding, bending	GO:0008301	2	7	0.00757677	ENSGALG00000010745|ENSGALG00000003922	http://amigo.geneontology.org/cgi-bin/amigo/term_details?term=GO:0008301
DNA binding, bending	GO:0008301	2	7	0.00757677	ENSGALG00000010745|ENSGALG00000003922	http://amigo.geneontology.org/cgi-bin/amigo/term_details?term=GO:0008301
negative regulation of protein processing	GO:0010955	2	7	0.00757677	ENSGALG00000008713|ENSGALG00000009626	http://amigo.geneontology.org/cgi-bin/amigo/term_details?term=GO:0010955
regulation of neuron migration	GO:2001222	2	7	0.00757677	ENSGALG00000000277|ENSGALG00000002294	http://amigo.geneontology.org/cgi-bin/amigo/term_details?term=GO:2001222
negative regulation of protein maturation	GO:1903318	2	7	0.00757677	ENSGALG00000008713|ENSGALG00000009626	http://amigo.geneontology.org/cgi-bin/amigo/term_details?term=GO:1903318
nuclear chromosome segregation	GO:0098813	4	48	0.00768175	ENSGALG00000015691|ENSGALG00000014801|ENSGALG00000009690|ENSGALG00000003922	http://amigo.geneontology.org/cgi-bin/amigo/term_details?term=GO:0098813
GTPase activator activity	GO:0005096	4	48	0.00768175	ENSGALG00000012421|ENSGALG00000002549|ENSGALG00000025941|ENSGALG00000014729	http://amigo.geneontology.org/cgi-bin/amigo/term_details?term=GO:0005096
GTPase activator activity	GO:0005096	4	48	0.00768175	ENSGALG00000012421|ENSGALG00000002549|ENSGALG00000025941|ENSGALG00000014729	http://amigo.geneontology.org/cgi-bin/amigo/term_details?term=GO:0005096
nuclear chromosome segregation	GO:0098813	4	48	0.00768175	ENSGALG00000015691|ENSGALG00000014801|ENSGALG00000009690|ENSGALG00000003922	http://amigo.geneontology.org/cgi-bin/amigo/term_details?term=GO:0098813
neuron part	GO:0097458	9	220	0.00787968	ENSGALG00000000277|ENSGALG00000003899|ENSGALG00000025941|ENSGALG00000001475|ENSGALG00000010331|ENSGALG00000011715|ENSGALG00000014261|ENSGALG00000015419|ENSGALG00000004675	http://amigo.geneontology.org/cgi-bin/amigo/term_details?term=GO:0097458
neuron part	GO:0097458	9	220	0.00787968	ENSGALG00000000277|ENSGALG00000003899|ENSGALG00000025941|ENSGALG00000001475|ENSGALG00000010331|ENSGALG00000011715|ENSGALG00000014261|ENSGALG00000015419|ENSGALG00000004675	http://amigo.geneontology.org/cgi-bin/amigo/term_details?term=GO:0097458
regulation of cellular process	GO:0050794	50	2352	0.00809499	ENSGALG00000009641|ENSGALG00000003899|ENSGALG00000008298|ENSGALG00000015419|ENSGALG00000002294|ENSGALG00000025810|ENSGALG00000014261|ENSGALG00000009626|ENSGALG00000012171|ENSGALG00000006689|ENSGALG00000012277|ENSGALG00000008367|ENSGALG00000005547|ENSGALG00000012421|ENSGALG00000002549|ENSGALG00000010152|ENSGALG00000003922|ENSGALG00000001475|ENSGALG00000008713|ENSGALG00000011404|ENSGALG00000014729|…	http://amigo.geneontology.org/cgi-bin/amigo/term_details?term=GO:0050794
regulation of cellular process	GO:0050794	50	2352	0.00809499	ENSGALG00000009641|ENSGALG00000003899|ENSGALG00000008298|ENSGALG00000015419|ENSGALG00000002294|ENSGALG00000025810|ENSGALG00000014261|ENSGALG00000009626|ENSGALG00000012171|ENSGALG00000006689|ENSGALG00000012277|ENSGALG00000008367|ENSGALG00000005547|ENSGALG00000012421|ENSGALG00000002549|ENSGALG00000010152|ENSGALG00000003922|ENSGALG00000001475|ENSGALG00000008713|ENSGALG00000011404|ENSGALG00000014729|…	http://amigo.geneontology.org/cgi-bin/amigo/term_details?term=GO:0050794
negative regulation of developmental process	GO:0051093	8	182	0.00809602	ENSGALG00000000277|ENSGALG00000011404|ENSGALG00000008298|ENSGALG00000002294|ENSGALG00000019761|ENSGALG00000009626|ENSGALG00000004044|ENSGALG00000004727	http://amigo.geneontology.org/cgi-bin/amigo/term_details?term=GO:0051093
negative regulation of developmental process	GO:0051093	8	182	0.00809602	ENSGALG00000000277|ENSGALG00000011404|ENSGALG00000008298|ENSGALG00000002294|ENSGALG00000019761|ENSGALG00000009626|ENSGALG00000004044|ENSGALG00000004727	http://amigo.geneontology.org/cgi-bin/amigo/term_details?term=GO:0051093
chromosome	GO:0005694	9	221	0.00809699	ENSGALG00000007537|ENSGALG00000009690|ENSGALG00000010745|ENSGALG00000012830|ENSGALG00000014801|ENSGALG00000015691|ENSGALG00000004195|ENSGALG00000010995|ENSGALG00000011914	http://amigo.geneontology.org/cgi-bin/amigo/term_details?term=GO:0005694
chromosome	GO:0005694	9	221	0.00809699	ENSGALG00000007537|ENSGALG00000009690|ENSGALG00000010745|ENSGALG00000012830|ENSGALG00000014801|ENSGALG00000015691|ENSGALG00000004195|ENSGALG00000010995|ENSGALG00000011914	http://amigo.geneontology.org/cgi-bin/amigo/term_details?term=GO:0005694
negative regulation of response to stimulus	GO:0048585	11	304	0.00820593	ENSGALG00000005782|ENSGALG00000005547|ENSGALG00000014261|ENSGALG00000012830|ENSGALG00000025941|ENSGALG00000002294|ENSGALG00000011331|ENSGALG00000011244|ENSGALG00000019761|ENSGALG00000009626|ENSGALG00000004675	http://amigo.geneontology.org/cgi-bin/amigo/term_details?term=GO:0048585
negative regulation of response to stimulus	GO:0048585	11	304	0.00820593	ENSGALG00000005782|ENSGALG00000005547|ENSGALG00000014261|ENSGALG00000012830|ENSGALG00000025941|ENSGALG00000002294|ENSGALG00000011331|ENSGALG00000011244|ENSGALG00000019761|ENSGALG00000009626|ENSGALG00000004675	http://amigo.geneontology.org/cgi-bin/amigo/term_details?term=GO:0048585
GTPase regulator activity	GO:0030695	4	49	0.00821302	ENSGALG00000012421|ENSGALG00000002549|ENSGALG00000025941|ENSGALG00000014729	http://amigo.geneontology.org/cgi-bin/amigo/term_details?term=GO:0030695
GTPase regulator activity	GO:0030695	4	49	0.00821302	ENSGALG00000012421|ENSGALG00000002549|ENSGALG00000025941|ENSGALG00000014729	http://amigo.geneontology.org/cgi-bin/amigo/term_details?term=GO:0030695
cellular component assembly involved in morphogenesis	GO:0010927	5	78	0.00827275	ENSGALG00000009844|ENSGALG00000009846|ENSGALG00000004044|ENSGALG00000003899|ENSGALG00000008805	http://amigo.geneontology.org/cgi-bin/amigo/term_details?term=GO:0010927
cellular component assembly involved in morphogenesis	GO:0010927	5	78	0.00827275	ENSGALG00000009844|ENSGALG00000009846|ENSGALG00000004044|ENSGALG00000003899|ENSGALG00000008805	http://amigo.geneontology.org/cgi-bin/amigo/term_details?term=GO:0010927
nuclear periphery	GO:0034399	3	25	0.0083498	ENSGALG00000014692|ENSGALG00000009690|ENSGALG00000000470	http://amigo.geneontology.org/cgi-bin/amigo/term_details?term=GO:0034399
nuclear periphery	GO:0034399	3	25	0.0083498	ENSGALG00000014692|ENSGALG00000009690|ENSGALG00000000470	http://amigo.geneontology.org/cgi-bin/amigo/term_details?term=GO:0034399
system process	GO:0003008	11	305	0.00839314	ENSGALG00000009844|ENSGALG00000005782|ENSGALG00000000277|ENSGALG00000011404|ENSGALG00000010331|ENSGALG00000008805|ENSGALG00000014261|ENSGALG00000009641|ENSGALG00000015419|ENSGALG00000004675|ENSGALG00000004044	http://amigo.geneontology.org/cgi-bin/amigo/term_details?term=GO:0003008
system process	GO:0003008	11	305	0.00839314	ENSGALG00000009844|ENSGALG00000005782|ENSGALG00000000277|ENSGALG00000011404|ENSGALG00000010331|ENSGALG00000008805|ENSGALG00000014261|ENSGALG00000009641|ENSGALG00000015419|ENSGALG00000004675|ENSGALG00000004044	http://amigo.geneontology.org/cgi-bin/amigo/term_details?term=GO:0003008
non-membrane-bounded organelle	GO:0043228	24	925	0.00840425	ENSGALG00000015691|ENSGALG00000004195|ENSGALG00000009844|ENSGALG00000009846|ENSGALG00000002728|ENSGALG00000009690|ENSGALG00000025941|ENSGALG00000001475|ENSGALG00000014801|ENSGALG00000008584|ENSGALG00000002645|ENSGALG00000004044|ENSGALG00000008805|ENSGALG00000012830|ENSGALG00000005644|ENSGALG00000002907|ENSGALG00000010995|ENSGALG00000008713|ENSGALG00000000470|ENSGALG00000011914|ENSGALG00000007537|…	http://amigo.geneontology.org/cgi-bin/amigo/term_details?term=GO:0043228
intracellular non-membrane-bounded organelle	GO:0043232	24	925	0.00840425	ENSGALG00000015691|ENSGALG00000004195|ENSGALG00000009844|ENSGALG00000009846|ENSGALG00000002728|ENSGALG00000009690|ENSGALG00000025941|ENSGALG00000001475|ENSGALG00000014801|ENSGALG00000008584|ENSGALG00000002645|ENSGALG00000004044|ENSGALG00000008805|ENSGALG00000012830|ENSGALG00000005644|ENSGALG00000002907|ENSGALG00000010995|ENSGALG00000008713|ENSGALG00000000470|ENSGALG00000011914|ENSGALG00000007537|…	http://amigo.geneontology.org/cgi-bin/amigo/term_details?term=GO:0043232
intracellular non-membrane-bounded organelle	GO:0043232	24	925	0.00840425	ENSGALG00000015691|ENSGALG00000004195|ENSGALG00000009844|ENSGALG00000009846|ENSGALG00000002728|ENSGALG00000009690|ENSGALG00000025941|ENSGALG00000001475|ENSGALG00000014801|ENSGALG00000008584|ENSGALG00000002645|ENSGALG00000004044|ENSGALG00000008805|ENSGALG00000012830|ENSGALG00000005644|ENSGALG00000002907|ENSGALG00000010995|ENSGALG00000008713|ENSGALG00000000470|ENSGALG00000011914|ENSGALG00000007537|…	http://amigo.geneontology.org/cgi-bin/amigo/term_details?term=GO:0043232
non-membrane-bounded organelle	GO:0043228	24	925	0.00840425	ENSGALG00000015691|ENSGALG00000004195|ENSGALG00000009844|ENSGALG00000009846|ENSGALG00000002728|ENSGALG00000009690|ENSGALG00000025941|ENSGALG00000001475|ENSGALG00000014801|ENSGALG00000008584|ENSGALG00000002645|ENSGALG00000004044|ENSGALG00000008805|ENSGALG00000012830|ENSGALG00000005644|ENSGALG00000002907|ENSGALG00000010995|ENSGALG00000008713|ENSGALG00000000470|ENSGALG00000011914|ENSGALG00000007537|…	http://amigo.geneontology.org/cgi-bin/amigo/term_details?term=GO:0043228
cell	GO:0005623	77	3977	0.00841797	ENSGALG00000008584|ENSGALG00000009641|ENSGALG00000003899|ENSGALG00000016442|ENSGALG00000006323|ENSGALG00000010331|ENSGALG00000027583|ENSGALG00000015419|ENSGALG00000002294|ENSGALG00000015691|ENSGALG00000014261|ENSGALG00000004195|ENSGALG00000004044|ENSGALG00000009626|ENSGALG00000019761|ENSGALG00000014913|ENSGALG00000007191|ENSGALG00000016388|ENSGALG00000012277|ENSGALG00000008367|ENSGALG00000005547|…	http://amigo.geneontology.org/cgi-bin/amigo/term_details?term=GO:0005623
cell	GO:0005623	77	3977	0.00841797	ENSGALG00000008584|ENSGALG00000009641|ENSGALG00000003899|ENSGALG00000016442|ENSGALG00000006323|ENSGALG00000010331|ENSGALG00000027583|ENSGALG00000015419|ENSGALG00000002294|ENSGALG00000015691|ENSGALG00000014261|ENSGALG00000004195|ENSGALG00000004044|ENSGALG00000009626|ENSGALG00000019761|ENSGALG00000014913|ENSGALG00000007191|ENSGALG00000016388|ENSGALG00000012277|ENSGALG00000008367|ENSGALG00000005547|…	http://amigo.geneontology.org/cgi-bin/amigo/term_details?term=GO:0005623
muscle cell development	GO:0055001	4	50	0.00876782	ENSGALG00000009844|ENSGALG00000008805|ENSGALG00000004044|ENSGALG00000014261	http://amigo.geneontology.org/cgi-bin/amigo/term_details?term=GO:0055001
muscle cell development	GO:0055001	4	50	0.00876782	ENSGALG00000009844|ENSGALG00000008805|ENSGALG00000004044|ENSGALG00000014261	http://amigo.geneontology.org/cgi-bin/amigo/term_details?term=GO:0055001
actin cytoskeleton	GO:0015629	6	112	0.00883117	ENSGALG00000009844|ENSGALG00000002728|ENSGALG00000005644|ENSGALG00000000585|ENSGALG00000002907|ENSGALG00000008805	http://amigo.geneontology.org/cgi-bin/amigo/term_details?term=GO:0015629
actin cytoskeleton	GO:0015629	6	112	0.00883117	ENSGALG00000009844|ENSGALG00000002728|ENSGALG00000005644|ENSGALG00000000585|ENSGALG00000002907|ENSGALG00000008805	http://amigo.geneontology.org/cgi-bin/amigo/term_details?term=GO:0015629
establishment of organelle localization	GO:0051656	5	80	0.00912484	ENSGALG00000014261|ENSGALG00000014801|ENSGALG00000003899|ENSGALG00000009690|ENSGALG00000008584	http://amigo.geneontology.org/cgi-bin/amigo/term_details?term=GO:0051656
establishment of organelle localization	GO:0051656	5	80	0.00912484	ENSGALG00000014261|ENSGALG00000014801|ENSGALG00000003899|ENSGALG00000009690|ENSGALG00000008584	http://amigo.geneontology.org/cgi-bin/amigo/term_details?term=GO:0051656
cell cycle G2/M phase transition	GO:0044839	3	26	0.00921154	ENSGALG00000025810|ENSGALG00000009690|ENSGALG00000014843	http://amigo.geneontology.org/cgi-bin/amigo/term_details?term=GO:0044839
cell cycle G2/M phase transition	GO:0044839	3	26	0.00921154	ENSGALG00000025810|ENSGALG00000009690|ENSGALG00000014843	http://amigo.geneontology.org/cgi-bin/amigo/term_details?term=GO:0044839
protein homotetramerization	GO:0051289	2	8	0.00937766	ENSGALG00000007191|ENSGALG00000011331	http://amigo.geneontology.org/cgi-bin/amigo/term_details?term=GO:0051289
GTP metabolic process	GO:0046039	2	8	0.00937766	ENSGALG00000005662|ENSGALG00000007305	http://amigo.geneontology.org/cgi-bin/amigo/term_details?term=GO:0046039
GTP metabolic process	GO:0046039	2	8	0.00937766	ENSGALG00000005662|ENSGALG00000007305	http://amigo.geneontology.org/cgi-bin/amigo/term_details?term=GO:0046039
protein homotetramerization	GO:0051289	2	8	0.00937766	ENSGALG00000007191|ENSGALG00000011331	http://amigo.geneontology.org/cgi-bin/amigo/term_details?term=GO:0051289
multi-organism process	GO:0051704	11	310	0.00937954	ENSGALG00000015057|ENSGALG00000012830|ENSGALG00000010745|ENSGALG00000009963|ENSGALG00000016761|ENSGALG00000022815|ENSGALG00000014913|ENSGALG00000001475|ENSGALG00000015419|ENSGALG00000002645|ENSGALG00000013123	http://amigo.geneontology.org/cgi-bin/amigo/term_details?term=GO:0051704
multi-organism process	GO:0051704	11	310	0.00937954	ENSGALG00000015057|ENSGALG00000012830|ENSGALG00000010745|ENSGALG00000009963|ENSGALG00000016761|ENSGALG00000022815|ENSGALG00000014913|ENSGALG00000001475|ENSGALG00000015419|ENSGALG00000002645|ENSGALG00000013123	http://amigo.geneontology.org/cgi-bin/amigo/term_details?term=GO:0051704
negative regulation of cell communication	GO:0010648	10	268	0.00946796	ENSGALG00000005782|ENSGALG00000005547|ENSGALG00000014261|ENSGALG00000012830|ENSGALG00000025941|ENSGALG00000011331|ENSGALG00000011244|ENSGALG00000019761|ENSGALG00000009626|ENSGALG00000004675	http://amigo.geneontology.org/cgi-bin/amigo/term_details?term=GO:0010648
negative regulation of signaling	GO:0023057	10	268	0.00946796	ENSGALG00000005782|ENSGALG00000005547|ENSGALG00000014261|ENSGALG00000012830|ENSGALG00000025941|ENSGALG00000011331|ENSGALG00000011244|ENSGALG00000019761|ENSGALG00000009626|ENSGALG00000004675	http://amigo.geneontology.org/cgi-bin/amigo/term_details?term=GO:0023057
negative regulation of signaling	GO:0023057	10	268	0.00946796	ENSGALG00000005782|ENSGALG00000005547|ENSGALG00000014261|ENSGALG00000012830|ENSGALG00000025941|ENSGALG00000011331|ENSGALG00000011244|ENSGALG00000019761|ENSGALG00000009626|ENSGALG00000004675	http://amigo.geneontology.org/cgi-bin/amigo/term_details?term=GO:0023057
negative regulation of cell communication	GO:0010648	10	268	0.00946796	ENSGALG00000005782|ENSGALG00000005547|ENSGALG00000014261|ENSGALG00000012830|ENSGALG00000025941|ENSGALG00000011331|ENSGALG00000011244|ENSGALG00000019761|ENSGALG00000009626|ENSGALG00000004675	http://amigo.geneontology.org/cgi-bin/amigo/term_details?term=GO:0010648
reproductive process	GO:0022414	8	188	0.00967156	ENSGALG00000015057|ENSGALG00000000277|ENSGALG00000003922|ENSGALG00000010745|ENSGALG00000009971|ENSGALG00000014913|ENSGALG00000002645|ENSGALG00000013123	http://amigo.geneontology.org/cgi-bin/amigo/term_details?term=GO:0022414
reproduction	GO:0000003	8	188	0.00967156	ENSGALG00000015057|ENSGALG00000000277|ENSGALG00000003922|ENSGALG00000010745|ENSGALG00000009971|ENSGALG00000014913|ENSGALG00000002645|ENSGALG00000013123	http://amigo.geneontology.org/cgi-bin/amigo/term_details?term=GO:0000003
reproduction	GO:0000003	8	188	0.00967156	ENSGALG00000015057|ENSGALG00000000277|ENSGALG00000003922|ENSGALG00000010745|ENSGALG00000009971|ENSGALG00000014913|ENSGALG00000002645|ENSGALG00000013123	http://amigo.geneontology.org/cgi-bin/amigo/term_details?term=GO:0000003
reproductive process	GO:0022414	8	188	0.00967156	ENSGALG00000015057|ENSGALG00000000277|ENSGALG00000003922|ENSGALG00000010745|ENSGALG00000009971|ENSGALG00000014913|ENSGALG00000002645|ENSGALG00000013123	http://amigo.geneontology.org/cgi-bin/amigo/term_details?term=GO:0022414
regulation of developmental process	GO:0050793	15	492	0.00973223	ENSGALG00000012277|ENSGALG00000000277|ENSGALG00000003899|ENSGALG00000009690|ENSGALG00000008298|ENSGALG00000010745|ENSGALG00000009971|ENSGALG00000002294|ENSGALG00000011331|ENSGALG00000019761|ENSGALG00000012421|ENSGALG00000009626|ENSGALG00000004044|ENSGALG00000004727|ENSGALG00000011404	http://amigo.geneontology.org/cgi-bin/amigo/term_details?term=GO:0050793
regulation of developmental process	GO:0050793	15	492	0.00973223	ENSGALG00000012277|ENSGALG00000000277|ENSGALG00000003899|ENSGALG00000009690|ENSGALG00000008298|ENSGALG00000010745|ENSGALG00000009971|ENSGALG00000002294|ENSGALG00000011331|ENSGALG00000019761|ENSGALG00000012421|ENSGALG00000009626|ENSGALG00000004044|ENSGALG00000004727|ENSGALG00000011404	http://amigo.geneontology.org/cgi-bin/amigo/term_details?term=GO:0050793
DNA conformation change	GO:0071103	4	52	0.00994964	ENSGALG00000010745|ENSGALG00000015691|ENSGALG00000010995|ENSGALG00000003922	http://amigo.geneontology.org/cgi-bin/amigo/term_details?term=GO:0071103
DNA conformation change	GO:0071103	4	52	0.00994964	ENSGALG00000010745|ENSGALG00000015691|ENSGALG00000010995|ENSGALG00000003922	http://amigo.geneontology.org/cgi-bin/amigo/term_details?term=GO:0071103
negative regulation of locomotion	GO:0040013	4	53	0.0105774	ENSGALG00000000277|ENSGALG00000002294|ENSGALG00000006689|ENSGALG00000009626	http://amigo.geneontology.org/cgi-bin/amigo/term_details?term=GO:0040013
negative regulation of locomotion	GO:0040013	4	53	0.0105774	ENSGALG00000000277|ENSGALG00000002294|ENSGALG00000006689|ENSGALG00000009626	http://amigo.geneontology.org/cgi-bin/amigo/term_details?term=GO:0040013
cell part	GO:0044464	76	3958	0.01111	ENSGALG00000008584|ENSGALG00000009641|ENSGALG00000003899|ENSGALG00000016442|ENSGALG00000006323|ENSGALG00000010331|ENSGALG00000027583|ENSGALG00000015419|ENSGALG00000002294|ENSGALG00000015691|ENSGALG00000014261|ENSGALG00000004195|ENSGALG00000004044|ENSGALG00000009626|ENSGALG00000019761|ENSGALG00000014913|ENSGALG00000007191|ENSGALG00000016388|ENSGALG00000012277|ENSGALG00000008367|ENSGALG00000005547|…	http://amigo.geneontology.org/cgi-bin/amigo/term_details?term=GO:0044464
cell part	GO:0044464	76	3958	0.01111	ENSGALG00000008584|ENSGALG00000009641|ENSGALG00000003899|ENSGALG00000016442|ENSGALG00000006323|ENSGALG00000010331|ENSGALG00000027583|ENSGALG00000015419|ENSGALG00000002294|ENSGALG00000015691|ENSGALG00000014261|ENSGALG00000004195|ENSGALG00000004044|ENSGALG00000009626|ENSGALG00000019761|ENSGALG00000014913|ENSGALG00000007191|ENSGALG00000016388|ENSGALG00000012277|ENSGALG00000008367|ENSGALG00000005547|…	http://amigo.geneontology.org/cgi-bin/amigo/term_details?term=GO:0044464
establishment of spindle localization	GO:0051293	2	9	0.0113488	ENSGALG00000014801|ENSGALG00000008584	http://amigo.geneontology.org/cgi-bin/amigo/term_details?term=GO:0051293
glutathione metabolic process	GO:0006749	2	9	0.0113488	ENSGALG00000016325|ENSGALG00000005782	http://amigo.geneontology.org/cgi-bin/amigo/term_details?term=GO:0006749
establishment of mitotic spindle localization	GO:0040001	2	9	0.0113488	ENSGALG00000014801|ENSGALG00000008584	http://amigo.geneontology.org/cgi-bin/amigo/term_details?term=GO:0040001
positive regulation of wound healing	GO:0090303	2	9	0.0113488	ENSGALG00000011404|ENSGALG00000009626	http://amigo.geneontology.org/cgi-bin/amigo/term_details?term=GO:0090303
establishment of spindle localization	GO:0051293	2	9	0.0113488	ENSGALG00000014801|ENSGALG00000008584	http://amigo.geneontology.org/cgi-bin/amigo/term_details?term=GO:0051293
establishment of mitotic spindle localization	GO:0040001	2	9	0.0113488	ENSGALG00000014801|ENSGALG00000008584	http://amigo.geneontology.org/cgi-bin/amigo/term_details?term=GO:0040001
glutathione metabolic process	GO:0006749	2	9	0.0113488	ENSGALG00000016325|ENSGALG00000005782	http://amigo.geneontology.org/cgi-bin/amigo/term_details?term=GO:0006749
positive regulation of wound healing	GO:0090303	2	9	0.0113488	ENSGALG00000011404|ENSGALG00000009626	http://amigo.geneontology.org/cgi-bin/amigo/term_details?term=GO:0090303
cellular component organization	GO:0016043	32	1378	0.0115139	ENSGALG00000009641|ENSGALG00000003899|ENSGALG00000016442|ENSGALG00000002294|ENSGALG00000015691|ENSGALG00000014261|ENSGALG00000009626|ENSGALG00000007191|ENSGALG00000001234|ENSGALG00000009844|ENSGALG00000005782|ENSGALG00000009846|ENSGALG00000012421|ENSGALG00000011404|ENSGALG00000003922|ENSGALG00000001475|ENSGALG00000014801|ENSGALG00000008584|ENSGALG00000004044|ENSGALG00000013821|ENSGALG00000012830|…	http://amigo.geneontology.org/cgi-bin/amigo/term_details?term=GO:0016043
cellular component organization	GO:0016043	32	1378	0.0115139	ENSGALG00000009641|ENSGALG00000003899|ENSGALG00000016442|ENSGALG00000002294|ENSGALG00000015691|ENSGALG00000014261|ENSGALG00000009626|ENSGALG00000007191|ENSGALG00000001234|ENSGALG00000009844|ENSGALG00000005782|ENSGALG00000009846|ENSGALG00000012421|ENSGALG00000011404|ENSGALG00000003922|ENSGALG00000001475|ENSGALG00000014801|ENSGALG00000008584|ENSGALG00000004044|ENSGALG00000013821|ENSGALG00000012830|…	http://amigo.geneontology.org/cgi-bin/amigo/term_details?term=GO:0016043
regulation of multicellular organismal development	GO:2000026	12	364	0.011555	ENSGALG00000012277|ENSGALG00000000277|ENSGALG00000003899|ENSGALG00000009690|ENSGALG00000008298|ENSGALG00000009971|ENSGALG00000002294|ENSGALG00000011331|ENSGALG00000019761|ENSGALG00000009626|ENSGALG00000004727|ENSGALG00000011404	http://amigo.geneontology.org/cgi-bin/amigo/term_details?term=GO:2000026
regulation of multicellular organismal development	GO:2000026	12	364	0.011555	ENSGALG00000012277|ENSGALG00000000277|ENSGALG00000003899|ENSGALG00000009690|ENSGALG00000008298|ENSGALG00000009971|ENSGALG00000002294|ENSGALG00000011331|ENSGALG00000019761|ENSGALG00000009626|ENSGALG00000004727|ENSGALG00000011404	http://amigo.geneontology.org/cgi-bin/amigo/term_details?term=GO:2000026
negative regulation of cellular component movement	GO:0051271	4	55	0.0119085	ENSGALG00000000277|ENSGALG00000002294|ENSGALG00000006689|ENSGALG00000009626	http://amigo.geneontology.org/cgi-bin/amigo/term_details?term=GO:0051271
spindle	GO:0005819	4	55	0.0119085	ENSGALG00000007537|ENSGALG00000008713|ENSGALG00000009690|ENSGALG00000008584	http://amigo.geneontology.org/cgi-bin/amigo/term_details?term=GO:0005819
negative regulation of cellular component movement	GO:0051271	4	55	0.0119085	ENSGALG00000000277|ENSGALG00000002294|ENSGALG00000006689|ENSGALG00000009626	http://amigo.geneontology.org/cgi-bin/amigo/term_details?term=GO:0051271
spindle	GO:0005819	4	55	0.0119085	ENSGALG00000007537|ENSGALG00000008713|ENSGALG00000009690|ENSGALG00000008584	http://amigo.geneontology.org/cgi-bin/amigo/term_details?term=GO:0005819
metalloendopeptidase activity	GO:0004222	3	29	0.0120993	ENSGALG00000010331|ENSGALG00000014751|ENSGALG00000017184	http://amigo.geneontology.org/cgi-bin/amigo/term_details?term=GO:0004222
hydrolase activity, acting on glycosyl bonds	GO:0016798	3	29	0.0120993	ENSGALG00000009963|ENSGALG00000016761|ENSGALG00000014509	http://amigo.geneontology.org/cgi-bin/amigo/term_details?term=GO:0016798
hydrolase activity, acting on glycosyl bonds	GO:0016798	3	29	0.0120993	ENSGALG00000009963|ENSGALG00000016761|ENSGALG00000014509	http://amigo.geneontology.org/cgi-bin/amigo/term_details?term=GO:0016798
metalloendopeptidase activity	GO:0004222	3	29	0.0120993	ENSGALG00000010331|ENSGALG00000014751|ENSGALG00000017184	http://amigo.geneontology.org/cgi-bin/amigo/term_details?term=GO:0004222
chromosomal region	GO:0098687	5	87	0.0125817	ENSGALG00000007537|ENSGALG00000010995|ENSGALG00000014801|ENSGALG00000009690|ENSGALG00000011914	http://amigo.geneontology.org/cgi-bin/amigo/term_details?term=GO:0098687
chromosomal region	GO:0098687	5	87	0.0125817	ENSGALG00000007537|ENSGALG00000010995|ENSGALG00000014801|ENSGALG00000009690|ENSGALG00000011914	http://amigo.geneontology.org/cgi-bin/amigo/term_details?term=GO:0098687
microtubule cytoskeleton	GO:0015630	9	240	0.0131567	ENSGALG00000007537|ENSGALG00000009846|ENSGALG00000009690|ENSGALG00000025941|ENSGALG00000001475|ENSGALG00000014801|ENSGALG00000004195|ENSGALG00000008584|ENSGALG00000008713	http://amigo.geneontology.org/cgi-bin/amigo/term_details?term=GO:0015630
microtubule cytoskeleton	GO:0015630	9	240	0.0131567	ENSGALG00000007537|ENSGALG00000009846|ENSGALG00000009690|ENSGALG00000025941|ENSGALG00000001475|ENSGALG00000014801|ENSGALG00000004195|ENSGALG00000008584|ENSGALG00000008713	http://amigo.geneontology.org/cgi-bin/amigo/term_details?term=GO:0015630
DNA packaging	GO:0006323	3	30	0.0131644	ENSGALG00000015691|ENSGALG00000010995|ENSGALG00000003922	http://amigo.geneontology.org/cgi-bin/amigo/term_details?term=GO:0006323
extracellular matrix component	GO:0044420	3	30	0.0131644	ENSGALG00000008367|ENSGALG00000009641|ENSGALG00000004184	http://amigo.geneontology.org/cgi-bin/amigo/term_details?term=GO:0044420
extracellular matrix component	GO:0044420	3	30	0.0131644	ENSGALG00000008367|ENSGALG00000009641|ENSGALG00000004184	http://amigo.geneontology.org/cgi-bin/amigo/term_details?term=GO:0044420
DNA packaging	GO:0006323	3	30	0.0131644	ENSGALG00000015691|ENSGALG00000010995|ENSGALG00000003922	http://amigo.geneontology.org/cgi-bin/amigo/term_details?term=GO:0006323
protein heterooligomerization	GO:0051291	2	10	0.0134847	ENSGALG00000009641|ENSGALG00000016442	http://amigo.geneontology.org/cgi-bin/amigo/term_details?term=GO:0051291
guanosine-containing compound metabolic process	GO:1901068	2	10	0.0134847	ENSGALG00000005662|ENSGALG00000007305	http://amigo.geneontology.org/cgi-bin/amigo/term_details?term=GO:1901068
guanosine-containing compound metabolic process	GO:1901068	2	10	0.0134847	ENSGALG00000005662|ENSGALG00000007305	http://amigo.geneontology.org/cgi-bin/amigo/term_details?term=GO:1901068
protein heterooligomerization	GO:0051291	2	10	0.0134847	ENSGALG00000009641|ENSGALG00000016442	http://amigo.geneontology.org/cgi-bin/amigo/term_details?term=GO:0051291
circulatory system development	GO:0072359	9	246	0.0151607	ENSGALG00000009844|ENSGALG00000009641|ENSGALG00000011331|ENSGALG00000011404|ENSGALG00000014751|ENSGALG00000017091|ENSGALG00000009626|ENSGALG00000004044|ENSGALG00000005263	http://amigo.geneontology.org/cgi-bin/amigo/term_details?term=GO:0072359
cardiovascular system development	GO:0072358	9	246	0.0151607	ENSGALG00000009844|ENSGALG00000009641|ENSGALG00000011331|ENSGALG00000011404|ENSGALG00000014751|ENSGALG00000017091|ENSGALG00000009626|ENSGALG00000004044|ENSGALG00000005263	http://amigo.geneontology.org/cgi-bin/amigo/term_details?term=GO:0072358
cardiovascular system development	GO:0072358	9	246	0.0151607	ENSGALG00000009844|ENSGALG00000009641|ENSGALG00000011331|ENSGALG00000011404|ENSGALG00000014751|ENSGALG00000017091|ENSGALG00000009626|ENSGALG00000004044|ENSGALG00000005263	http://amigo.geneontology.org/cgi-bin/amigo/term_details?term=GO:0072358
circulatory system development	GO:0072359	9	246	0.0151607	ENSGALG00000009844|ENSGALG00000009641|ENSGALG00000011331|ENSGALG00000011404|ENSGALG00000014751|ENSGALG00000017091|ENSGALG00000009626|ENSGALG00000004044|ENSGALG00000005263	http://amigo.geneontology.org/cgi-bin/amigo/term_details?term=GO:0072359
single organism signaling	GO:0044700	30	1298	0.0152841	ENSGALG00000009641|ENSGALG00000003899|ENSGALG00000015419|ENSGALG00000002294|ENSGALG00000014261|ENSGALG00000009626|ENSGALG00000012171|ENSGALG00000005782|ENSGALG00000005547|ENSGALG00000012421|ENSGALG00000002549|ENSGALG00000025941|ENSGALG00000014729|ENSGALG00000011244|ENSGALG00000019761|ENSGALG00000004675|ENSGALG00000013123|ENSGALG00000012830|ENSGALG00000009971|ENSGALG00000005644|ENSGALG00000017091|…	http://amigo.geneontology.org/cgi-bin/amigo/term_details?term=GO:0044700
single organism signaling	GO:0044700	30	1298	0.0152841	ENSGALG00000009641|ENSGALG00000003899|ENSGALG00000015419|ENSGALG00000002294|ENSGALG00000014261|ENSGALG00000009626|ENSGALG00000012171|ENSGALG00000005782|ENSGALG00000005547|ENSGALG00000012421|ENSGALG00000002549|ENSGALG00000025941|ENSGALG00000014729|ENSGALG00000011244|ENSGALG00000019761|ENSGALG00000004675|ENSGALG00000013123|ENSGALG00000012830|ENSGALG00000009971|ENSGALG00000005644|ENSGALG00000017091|…	http://amigo.geneontology.org/cgi-bin/amigo/term_details?term=GO:0044700
signaling	GO:0023052	30	1301	0.0157316	ENSGALG00000009641|ENSGALG00000003899|ENSGALG00000015419|ENSGALG00000002294|ENSGALG00000014261|ENSGALG00000009626|ENSGALG00000012171|ENSGALG00000005782|ENSGALG00000005547|ENSGALG00000012421|ENSGALG00000002549|ENSGALG00000025941|ENSGALG00000014729|ENSGALG00000011244|ENSGALG00000019761|ENSGALG00000004675|ENSGALG00000013123|ENSGALG00000012830|ENSGALG00000009971|ENSGALG00000005644|ENSGALG00000017091|…	http://amigo.geneontology.org/cgi-bin/amigo/term_details?term=GO:0023052
signaling	GO:0023052	30	1301	0.0157316	ENSGALG00000009641|ENSGALG00000003899|ENSGALG00000015419|ENSGALG00000002294|ENSGALG00000014261|ENSGALG00000009626|ENSGALG00000012171|ENSGALG00000005782|ENSGALG00000005547|ENSGALG00000012421|ENSGALG00000002549|ENSGALG00000025941|ENSGALG00000014729|ENSGALG00000011244|ENSGALG00000019761|ENSGALG00000004675|ENSGALG00000013123|ENSGALG00000012830|ENSGALG00000009971|ENSGALG00000005644|ENSGALG00000017091|…	http://amigo.geneontology.org/cgi-bin/amigo/term_details?term=GO:0023052
mitotic spindle organization	GO:0007052	2	11	0.0157801	ENSGALG00000001475|ENSGALG00000014801	http://amigo.geneontology.org/cgi-bin/amigo/term_details?term=GO:0007052
positive regulation of response to wounding	GO:1903036	2	11	0.0157801	ENSGALG00000011404|ENSGALG00000009626	http://amigo.geneontology.org/cgi-bin/amigo/term_details?term=GO:1903036
negative regulation of chemotaxis	GO:0050922	2	11	0.0157801	ENSGALG00000002294|ENSGALG00000009626	http://amigo.geneontology.org/cgi-bin/amigo/term_details?term=GO:0050922
cellular modified amino acid biosynthetic process	GO:0042398	2	11	0.0157801	ENSGALG00000005782|ENSGALG00000023435	http://amigo.geneontology.org/cgi-bin/amigo/term_details?term=GO:0042398
deaminase activity	GO:0019239	2	11	0.0157801	ENSGALG00000005662|ENSGALG00000010674	http://amigo.geneontology.org/cgi-bin/amigo/term_details?term=GO:0019239
serine family amino acid metabolic process	GO:0009069	2	11	0.0157801	ENSGALG00000005782|ENSGALG00000011331	http://amigo.geneontology.org/cgi-bin/amigo/term_details?term=GO:0009069
positive regulation of response to wounding	GO:1903036	2	11	0.0157801	ENSGALG00000011404|ENSGALG00000009626	http://amigo.geneontology.org/cgi-bin/amigo/term_details?term=GO:1903036
deaminase activity	GO:0019239	2	11	0.0157801	ENSGALG00000005662|ENSGALG00000010674	http://amigo.geneontology.org/cgi-bin/amigo/term_details?term=GO:0019239
serine family amino acid metabolic process	GO:0009069	2	11	0.0157801	ENSGALG00000005782|ENSGALG00000011331	http://amigo.geneontology.org/cgi-bin/amigo/term_details?term=GO:0009069
mitotic spindle organization	GO:0007052	2	11	0.0157801	ENSGALG00000001475|ENSGALG00000014801	http://amigo.geneontology.org/cgi-bin/amigo/term_details?term=GO:0007052
cellular modified amino acid biosynthetic process	GO:0042398	2	11	0.0157801	ENSGALG00000005782|ENSGALG00000023435	http://amigo.geneontology.org/cgi-bin/amigo/term_details?term=GO:0042398
negative regulation of chemotaxis	GO:0050922	2	11	0.0157801	ENSGALG00000002294|ENSGALG00000009626	http://amigo.geneontology.org/cgi-bin/amigo/term_details?term=GO:0050922
nucleoside diphosphate metabolic process	GO:0009132	3	33	0.0166718	ENSGALG00000005662|ENSGALG00000007305|ENSGALG00000016442	http://amigo.geneontology.org/cgi-bin/amigo/term_details?term=GO:0009132
nucleoside diphosphate metabolic process	GO:0009132	3	33	0.0166718	ENSGALG00000005662|ENSGALG00000007305|ENSGALG00000016442	http://amigo.geneontology.org/cgi-bin/amigo/term_details?term=GO:0009132
cell communication	GO:0007154	30	1309	0.0169772	ENSGALG00000009641|ENSGALG00000003899|ENSGALG00000015419|ENSGALG00000002294|ENSGALG00000014261|ENSGALG00000009626|ENSGALG00000012171|ENSGALG00000005782|ENSGALG00000005547|ENSGALG00000012421|ENSGALG00000002549|ENSGALG00000025941|ENSGALG00000014729|ENSGALG00000011244|ENSGALG00000019761|ENSGALG00000004675|ENSGALG00000013123|ENSGALG00000012830|ENSGALG00000009971|ENSGALG00000005644|ENSGALG00000017091|…	http://amigo.geneontology.org/cgi-bin/amigo/term_details?term=GO:0007154
cell communication	GO:0007154	30	1309	0.0169772	ENSGALG00000009641|ENSGALG00000003899|ENSGALG00000015419|ENSGALG00000002294|ENSGALG00000014261|ENSGALG00000009626|ENSGALG00000012171|ENSGALG00000005782|ENSGALG00000005547|ENSGALG00000012421|ENSGALG00000002549|ENSGALG00000025941|ENSGALG00000014729|ENSGALG00000011244|ENSGALG00000019761|ENSGALG00000004675|ENSGALG00000013123|ENSGALG00000012830|ENSGALG00000009971|ENSGALG00000005644|ENSGALG00000017091|…	http://amigo.geneontology.org/cgi-bin/amigo/term_details?term=GO:0007154
blood circulation	GO:0008015	5	96	0.0182034	ENSGALG00000009844|ENSGALG00000009641|ENSGALG00000004044|ENSGALG00000011404|ENSGALG00000005782	http://amigo.geneontology.org/cgi-bin/amigo/term_details?term=GO:0008015
blood circulation	GO:0008015	5	96	0.0182034	ENSGALG00000009844|ENSGALG00000009641|ENSGALG00000004044|ENSGALG00000011404|ENSGALG00000005782	http://amigo.geneontology.org/cgi-bin/amigo/term_details?term=GO:0008015
perikaryon	GO:0043204	2	12	0.0182296	ENSGALG00000000277|ENSGALG00000011715	http://amigo.geneontology.org/cgi-bin/amigo/term_details?term=GO:0043204
tissue regeneration	GO:0042246	2	12	0.0182296	ENSGALG00000011404|ENSGALG00000001709	http://amigo.geneontology.org/cgi-bin/amigo/term_details?term=GO:0042246
pyrimidine nucleoside metabolic process	GO:0006213	2	12	0.0182296	ENSGALG00000007305|ENSGALG00000007191	http://amigo.geneontology.org/cgi-bin/amigo/term_details?term=GO:0006213
spindle localization	GO:0051653	2	12	0.0182296	ENSGALG00000014801|ENSGALG00000008584	http://amigo.geneontology.org/cgi-bin/amigo/term_details?term=GO:0051653
extracellular matrix binding	GO:0050840	2	12	0.0182296	ENSGALG00000010926|ENSGALG00000009626	http://amigo.geneontology.org/cgi-bin/amigo/term_details?term=GO:0050840
extracellular matrix binding	GO:0050840	2	12	0.0182296	ENSGALG00000010926|ENSGALG00000009626	http://amigo.geneontology.org/cgi-bin/amigo/term_details?term=GO:0050840
spindle localization	GO:0051653	2	12	0.0182296	ENSGALG00000014801|ENSGALG00000008584	http://amigo.geneontology.org/cgi-bin/amigo/term_details?term=GO:0051653
perikaryon	GO:0043204	2	12	0.0182296	ENSGALG00000000277|ENSGALG00000011715	http://amigo.geneontology.org/cgi-bin/amigo/term_details?term=GO:0043204
tissue regeneration	GO:0042246	2	12	0.0182296	ENSGALG00000011404|ENSGALG00000001709	http://amigo.geneontology.org/cgi-bin/amigo/term_details?term=GO:0042246
pyrimidine nucleoside metabolic process	GO:0006213	2	12	0.0182296	ENSGALG00000007305|ENSGALG00000007191	http://amigo.geneontology.org/cgi-bin/amigo/term_details?term=GO:0006213
circulatory system process	GO:0003013	5	97	0.0189153	ENSGALG00000009844|ENSGALG00000009641|ENSGALG00000004044|ENSGALG00000011404|ENSGALG00000005782	http://amigo.geneontology.org/cgi-bin/amigo/term_details?term=GO:0003013
circulatory system process	GO:0003013	5	97	0.0189153	ENSGALG00000009844|ENSGALG00000009641|ENSGALG00000004044|ENSGALG00000011404|ENSGALG00000005782	http://amigo.geneontology.org/cgi-bin/amigo/term_details?term=GO:0003013
signal transduction	GO:0007165	28	1212	0.019099	ENSGALG00000009641|ENSGALG00000003899|ENSGALG00000015419|ENSGALG00000002294|ENSGALG00000014261|ENSGALG00000009626|ENSGALG00000012171|ENSGALG00000005782|ENSGALG00000005547|ENSGALG00000012421|ENSGALG00000002549|ENSGALG00000025941|ENSGALG00000014729|ENSGALG00000011244|ENSGALG00000019761|ENSGALG00000004675|ENSGALG00000013123|ENSGALG00000012830|ENSGALG00000005644|ENSGALG00000017091|ENSGALG00000004184|…	http://amigo.geneontology.org/cgi-bin/amigo/term_details?term=GO:0007165
signal transduction	GO:0007165	28	1212	0.019099	ENSGALG00000009641|ENSGALG00000003899|ENSGALG00000015419|ENSGALG00000002294|ENSGALG00000014261|ENSGALG00000009626|ENSGALG00000012171|ENSGALG00000005782|ENSGALG00000005547|ENSGALG00000012421|ENSGALG00000002549|ENSGALG00000025941|ENSGALG00000014729|ENSGALG00000011244|ENSGALG00000019761|ENSGALG00000004675|ENSGALG00000013123|ENSGALG00000012830|ENSGALG00000005644|ENSGALG00000017091|ENSGALG00000004184|…	http://amigo.geneontology.org/cgi-bin/amigo/term_details?term=GO:0007165
single organism reproductive process	GO:0044702	7	173	0.0192146	ENSGALG00000000277|ENSGALG00000003922|ENSGALG00000010745|ENSGALG00000009971|ENSGALG00000014913|ENSGALG00000002645|ENSGALG00000013123	http://amigo.geneontology.org/cgi-bin/amigo/term_details?term=GO:0044702
single organism reproductive process	GO:0044702	7	173	0.0192146	ENSGALG00000000277|ENSGALG00000003922|ENSGALG00000010745|ENSGALG00000009971|ENSGALG00000014913|ENSGALG00000002645|ENSGALG00000013123	http://amigo.geneontology.org/cgi-bin/amigo/term_details?term=GO:0044702
regulation of molecular function	GO:0065009	16	587	0.0199052	ENSGALG00000005782|ENSGALG00000005547|ENSGALG00000012421|ENSGALG00000002549|ENSGALG00000025941|ENSGALG00000019761|ENSGALG00000009971|ENSGALG00000027583|ENSGALG00000011331|ENSGALG00000014729|ENSGALG00000025810|ENSGALG00000014261|ENSGALG00000011404|ENSGALG00000009626|ENSGALG00000008713|ENSGALG00000012830	http://amigo.geneontology.org/cgi-bin/amigo/term_details?term=GO:0065009
regulation of molecular function	GO:0065009	16	587	0.0199052	ENSGALG00000005782|ENSGALG00000005547|ENSGALG00000012421|ENSGALG00000002549|ENSGALG00000025941|ENSGALG00000019761|ENSGALG00000009971|ENSGALG00000027583|ENSGALG00000011331|ENSGALG00000014729|ENSGALG00000025810|ENSGALG00000014261|ENSGALG00000011404|ENSGALG00000009626|ENSGALG00000008713|ENSGALG00000012830	http://amigo.geneontology.org/cgi-bin/amigo/term_details?term=GO:0065009
cellular component organization or biogenesis	GO:0071840	32	1437	0.019915	ENSGALG00000009641|ENSGALG00000003899|ENSGALG00000016442|ENSGALG00000002294|ENSGALG00000015691|ENSGALG00000014261|ENSGALG00000009626|ENSGALG00000007191|ENSGALG00000001234|ENSGALG00000009844|ENSGALG00000005782|ENSGALG00000009846|ENSGALG00000012421|ENSGALG00000011404|ENSGALG00000003922|ENSGALG00000001475|ENSGALG00000014801|ENSGALG00000008584|ENSGALG00000004044|ENSGALG00000013821|ENSGALG00000012830|…	http://amigo.geneontology.org/cgi-bin/amigo/term_details?term=GO:0071840
cellular component organization or biogenesis	GO:0071840	32	1437	0.019915	ENSGALG00000009641|ENSGALG00000003899|ENSGALG00000016442|ENSGALG00000002294|ENSGALG00000015691|ENSGALG00000014261|ENSGALG00000009626|ENSGALG00000007191|ENSGALG00000001234|ENSGALG00000009844|ENSGALG00000005782|ENSGALG00000009846|ENSGALG00000012421|ENSGALG00000011404|ENSGALG00000003922|ENSGALG00000001475|ENSGALG00000014801|ENSGALG00000008584|ENSGALG00000004044|ENSGALG00000013821|ENSGALG00000012830|…	http://amigo.geneontology.org/cgi-bin/amigo/term_details?term=GO:0071840
heparin binding	GO:0008201	3	36	0.0206527	ENSGALG00000008367|ENSGALG00000010926|ENSGALG00000009626	http://amigo.geneontology.org/cgi-bin/amigo/term_details?term=GO:0008201
heparin binding	GO:0008201	3	36	0.0206527	ENSGALG00000008367|ENSGALG00000010926|ENSGALG00000009626	http://amigo.geneontology.org/cgi-bin/amigo/term_details?term=GO:0008201
cytolysis	GO:0019835	2	13	0.0208283	ENSGALG00000009963|ENSGALG00000016761	http://amigo.geneontology.org/cgi-bin/amigo/term_details?term=GO:0019835
sensory perception of pain	GO:0019233	2	13	0.0208283	ENSGALG00000010331|ENSGALG00000015419	http://amigo.geneontology.org/cgi-bin/amigo/term_details?term=GO:0019233
hydrolase activity, acting on carbon-nitrogen (but not peptide) bonds, in cyclic amidines	GO:0016814	2	13	0.0208283	ENSGALG00000005662|ENSGALG00000010674	http://amigo.geneontology.org/cgi-bin/amigo/term_details?term=GO:0016814
sensory perception of pain	GO:0019233	2	13	0.0208283	ENSGALG00000010331|ENSGALG00000015419	http://amigo.geneontology.org/cgi-bin/amigo/term_details?term=GO:0019233
cytolysis	GO:0019835	2	13	0.0208283	ENSGALG00000009963|ENSGALG00000016761	http://amigo.geneontology.org/cgi-bin/amigo/term_details?term=GO:0019835
hydrolase activity, acting on carbon-nitrogen (but not peptide) bonds, in cyclic amidines	GO:0016814	2	13	0.0208283	ENSGALG00000005662|ENSGALG00000010674	http://amigo.geneontology.org/cgi-bin/amigo/term_details?term=GO:0016814
intracellular	GO:0005622	67	3505	0.0208893	ENSGALG00000008584|ENSGALG00000009641|ENSGALG00000003899|ENSGALG00000016442|ENSGALG00000006323|ENSGALG00000010331|ENSGALG00000027583|ENSGALG00000015691|ENSGALG00000014261|ENSGALG00000004195|ENSGALG00000009626|ENSGALG00000014913|ENSGALG00000007191|ENSGALG00000016388|ENSGALG00000012277|ENSGALG00000002549|ENSGALG00000005547|ENSGALG00000012421|ENSGALG00000002728|ENSGALG00000009690|ENSGALG00000025941|…	http://amigo.geneontology.org/cgi-bin/amigo/term_details?term=GO:0005622
intracellular	GO:0005622	67	3505	0.0208893	ENSGALG00000008584|ENSGALG00000009641|ENSGALG00000003899|ENSGALG00000016442|ENSGALG00000006323|ENSGALG00000010331|ENSGALG00000027583|ENSGALG00000015691|ENSGALG00000014261|ENSGALG00000004195|ENSGALG00000009626|ENSGALG00000014913|ENSGALG00000007191|ENSGALG00000016388|ENSGALG00000012277|ENSGALG00000002549|ENSGALG00000005547|ENSGALG00000012421|ENSGALG00000002728|ENSGALG00000009690|ENSGALG00000025941|…	http://amigo.geneontology.org/cgi-bin/amigo/term_details?term=GO:0005622
response to stress	GO:0006950	18	694	0.0216073	ENSGALG00000001709|ENSGALG00000005782|ENSGALG00000005547|ENSGALG00000014261|ENSGALG00000009963|ENSGALG00000012830|ENSGALG00000003922|ENSGALG00000010745|ENSGALG00000016761|ENSGALG00000015419|ENSGALG00000011715|ENSGALG00000022815|ENSGALG00000016261|ENSGALG00000009626|ENSGALG00000002554|ENSGALG00000004727|ENSGALG00000006689|ENSGALG00000011404	http://amigo.geneontology.org/cgi-bin/amigo/term_details?term=GO:0006950
response to stress	GO:0006950	18	694	0.0216073	ENSGALG00000001709|ENSGALG00000005782|ENSGALG00000005547|ENSGALG00000014261|ENSGALG00000009963|ENSGALG00000012830|ENSGALG00000003922|ENSGALG00000010745|ENSGALG00000016761|ENSGALG00000015419|ENSGALG00000011715|ENSGALG00000022815|ENSGALG00000016261|ENSGALG00000009626|ENSGALG00000002554|ENSGALG00000004727|ENSGALG00000006689|ENSGALG00000011404	http://amigo.geneontology.org/cgi-bin/amigo/term_details?term=GO:0006950
negative regulation of cell differentiation	GO:0045596	6	139	0.0224126	ENSGALG00000000277|ENSGALG00000011404|ENSGALG00000008298|ENSGALG00000002294|ENSGALG00000004044|ENSGALG00000004727	http://amigo.geneontology.org/cgi-bin/amigo/term_details?term=GO:0045596
negative regulation of cell differentiation	GO:0045596	6	139	0.0224126	ENSGALG00000000277|ENSGALG00000011404|ENSGALG00000008298|ENSGALG00000002294|ENSGALG00000004044|ENSGALG00000004727	http://amigo.geneontology.org/cgi-bin/amigo/term_details?term=GO:0045596
multicellular organismal reproductive process	GO:0048609	5	102	0.0227497	ENSGALG00000010745|ENSGALG00000015057|ENSGALG00000002645|ENSGALG00000000277|ENSGALG00000014913	http://amigo.geneontology.org/cgi-bin/amigo/term_details?term=GO:0048609
multicellular organismal reproductive process	GO:0048609	5	102	0.0227497	ENSGALG00000010745|ENSGALG00000015057|ENSGALG00000002645|ENSGALG00000000277|ENSGALG00000014913	http://amigo.geneontology.org/cgi-bin/amigo/term_details?term=GO:0048609
molecular function regulator	GO:0098772	9	266	0.023476	ENSGALG00000005782|ENSGALG00000012421|ENSGALG00000002549|ENSGALG00000025941|ENSGALG00000009971|ENSGALG00000027583|ENSGALG00000014729|ENSGALG00000019761|ENSGALG00000008713	http://amigo.geneontology.org/cgi-bin/amigo/term_details?term=GO:0098772
molecular function regulator	GO:0098772	9	266	0.023476	ENSGALG00000005782|ENSGALG00000012421|ENSGALG00000002549|ENSGALG00000025941|ENSGALG00000009971|ENSGALG00000027583|ENSGALG00000014729|ENSGALG00000019761|ENSGALG00000008713	http://amigo.geneontology.org/cgi-bin/amigo/term_details?term=GO:0098772
regulation of toll-like receptor signaling pathway	GO:0034121	2	14	0.023571	ENSGALG00000005547|ENSGALG00000012830	http://amigo.geneontology.org/cgi-bin/amigo/term_details?term=GO:0034121
oligodendrocyte differentiation	GO:0048709	2	14	0.023571	ENSGALG00000005263|ENSGALG00000002554	http://amigo.geneontology.org/cgi-bin/amigo/term_details?term=GO:0048709
cardiac muscle cell development	GO:0055013	2	14	0.023571	ENSGALG00000009844|ENSGALG00000004044	http://amigo.geneontology.org/cgi-bin/amigo/term_details?term=GO:0055013
nuclear inner membrane	GO:0005637	2	14	0.023571	ENSGALG00000014692|ENSGALG00000000470	http://amigo.geneontology.org/cgi-bin/amigo/term_details?term=GO:0005637
nuclear inner membrane	GO:0005637	2	14	0.023571	ENSGALG00000014692|ENSGALG00000000470	http://amigo.geneontology.org/cgi-bin/amigo/term_details?term=GO:0005637
regulation of toll-like receptor signaling pathway	GO:0034121	2	14	0.023571	ENSGALG00000005547|ENSGALG00000012830	http://amigo.geneontology.org/cgi-bin/amigo/term_details?term=GO:0034121
oligodendrocyte differentiation	GO:0048709	2	14	0.023571	ENSGALG00000005263|ENSGALG00000002554	http://amigo.geneontology.org/cgi-bin/amigo/term_details?term=GO:0048709
cardiac muscle cell development	GO:0055013	2	14	0.023571	ENSGALG00000009844|ENSGALG00000004044	http://amigo.geneontology.org/cgi-bin/amigo/term_details?term=GO:0055013
heart contraction	GO:0060047	3	38	0.0235712	ENSGALG00000009844|ENSGALG00000004044|ENSGALG00000011404	http://amigo.geneontology.org/cgi-bin/amigo/term_details?term=GO:0060047
meiotic cell cycle	GO:0051321	3	38	0.0235712	ENSGALG00000009971|ENSGALG00000002645|ENSGALG00000003922	http://amigo.geneontology.org/cgi-bin/amigo/term_details?term=GO:0051321
regulation of muscle cell differentiation	GO:0051147	3	38	0.0235712	ENSGALG00000004044|ENSGALG00000011404|ENSGALG00000011331	http://amigo.geneontology.org/cgi-bin/amigo/term_details?term=GO:0051147
response to drug	GO:0042493	3	38	0.0235712	ENSGALG00000010745|ENSGALG00000005782|ENSGALG00000009626	http://amigo.geneontology.org/cgi-bin/amigo/term_details?term=GO:0042493
regulation of muscle cell differentiation	GO:0051147	3	38	0.0235712	ENSGALG00000004044|ENSGALG00000011404|ENSGALG00000011331	http://amigo.geneontology.org/cgi-bin/amigo/term_details?term=GO:0051147
response to drug	GO:0042493	3	38	0.0235712	ENSGALG00000010745|ENSGALG00000005782|ENSGALG00000009626	http://amigo.geneontology.org/cgi-bin/amigo/term_details?term=GO:0042493
meiotic cell cycle	GO:0051321	3	38	0.0235712	ENSGALG00000009971|ENSGALG00000002645|ENSGALG00000003922	http://amigo.geneontology.org/cgi-bin/amigo/term_details?term=GO:0051321
heart contraction	GO:0060047	3	38	0.0235712	ENSGALG00000009844|ENSGALG00000004044|ENSGALG00000011404	http://amigo.geneontology.org/cgi-bin/amigo/term_details?term=GO:0060047
inflammatory response	GO:0006954	5	103	0.0235726	ENSGALG00000010745|ENSGALG00000005547|ENSGALG00000016261|ENSGALG00000009626|ENSGALG00000002554	http://amigo.geneontology.org/cgi-bin/amigo/term_details?term=GO:0006954
multicellular organism reproduction	GO:0032504	5	103	0.0235726	ENSGALG00000010745|ENSGALG00000015057|ENSGALG00000002645|ENSGALG00000000277|ENSGALG00000014913	http://amigo.geneontology.org/cgi-bin/amigo/term_details?term=GO:0032504
inflammatory response	GO:0006954	5	103	0.0235726	ENSGALG00000010745|ENSGALG00000005547|ENSGALG00000016261|ENSGALG00000009626|ENSGALG00000002554	http://amigo.geneontology.org/cgi-bin/amigo/term_details?term=GO:0006954
multicellular organism reproduction	GO:0032504	5	103	0.0235726	ENSGALG00000010745|ENSGALG00000015057|ENSGALG00000002645|ENSGALG00000000277|ENSGALG00000014913	http://amigo.geneontology.org/cgi-bin/amigo/term_details?term=GO:0032504
regulation of multicellular organismal process	GO:0051239	15	550	0.0237186	ENSGALG00000012277|ENSGALG00000000277|ENSGALG00000003899|ENSGALG00000009690|ENSGALG00000008298|ENSGALG00000009971|ENSGALG00000002294|ENSGALG00000011331|ENSGALG00000019761|ENSGALG00000010926|ENSGALG00000011404|ENSGALG00000009626|ENSGALG00000004044|ENSGALG00000004727|ENSGALG00000012830	http://amigo.geneontology.org/cgi-bin/amigo/term_details?term=GO:0051239
regulation of multicellular organismal process	GO:0051239	15	550	0.0237186	ENSGALG00000012277|ENSGALG00000000277|ENSGALG00000003899|ENSGALG00000009690|ENSGALG00000008298|ENSGALG00000009971|ENSGALG00000002294|ENSGALG00000011331|ENSGALG00000019761|ENSGALG00000010926|ENSGALG00000011404|ENSGALG00000009626|ENSGALG00000004044|ENSGALG00000004727|ENSGALG00000012830	http://amigo.geneontology.org/cgi-bin/amigo/term_details?term=GO:0051239
heart process	GO:0003015	3	39	0.02511	ENSGALG00000009844|ENSGALG00000004044|ENSGALG00000011404	http://amigo.geneontology.org/cgi-bin/amigo/term_details?term=GO:0003015
sister chromatid segregation	GO:0000819	3	39	0.02511	ENSGALG00000015691|ENSGALG00000014801|ENSGALG00000003922	http://amigo.geneontology.org/cgi-bin/amigo/term_details?term=GO:0000819
sister chromatid segregation	GO:0000819	3	39	0.02511	ENSGALG00000015691|ENSGALG00000014801|ENSGALG00000003922	http://amigo.geneontology.org/cgi-bin/amigo/term_details?term=GO:0000819
heart process	GO:0003015	3	39	0.02511	ENSGALG00000009844|ENSGALG00000004044|ENSGALG00000011404	http://amigo.geneontology.org/cgi-bin/amigo/term_details?term=GO:0003015
organelle	GO:0043226	61	3172	0.0256326	ENSGALG00000008584|ENSGALG00000009641|ENSGALG00000003899|ENSGALG00000017184|ENSGALG00000016442|ENSGALG00000006323|ENSGALG00000010331|ENSGALG00000027583|ENSGALG00000009963|ENSGALG00000015691|ENSGALG00000014261|ENSGALG00000004195|ENSGALG00000009626|ENSGALG00000016261|ENSGALG00000001234|ENSGALG00000012277|ENSGALG00000009846|ENSGALG00000002728|ENSGALG00000009690|ENSGALG00000010152|ENSGALG00000003922|…	http://amigo.geneontology.org/cgi-bin/amigo/term_details?term=GO:0043226
organelle	GO:0043226	61	3172	0.0256326	ENSGALG00000008584|ENSGALG00000009641|ENSGALG00000003899|ENSGALG00000017184|ENSGALG00000016442|ENSGALG00000006323|ENSGALG00000010331|ENSGALG00000027583|ENSGALG00000009963|ENSGALG00000015691|ENSGALG00000014261|ENSGALG00000004195|ENSGALG00000009626|ENSGALG00000016261|ENSGALG00000001234|ENSGALG00000012277|ENSGALG00000009846|ENSGALG00000002728|ENSGALG00000009690|ENSGALG00000010152|ENSGALG00000003922|…	http://amigo.geneontology.org/cgi-bin/amigo/term_details?term=GO:0043226
regulation of protein processing	GO:0070613	2	15	0.0264529	ENSGALG00000008713|ENSGALG00000009626	http://amigo.geneontology.org/cgi-bin/amigo/term_details?term=GO:0070613
regulation of protein maturation	GO:1903317	2	15	0.0264529	ENSGALG00000008713|ENSGALG00000009626	http://amigo.geneontology.org/cgi-bin/amigo/term_details?term=GO:1903317
drug binding	GO:0008144	2	15	0.0264529	ENSGALG00000010745|ENSGALG00000003922	http://amigo.geneontology.org/cgi-bin/amigo/term_details?term=GO:0008144
negative regulation of axonogenesis	GO:0050771	2	15	0.0264529	ENSGALG00000002294|ENSGALG00000004727	http://amigo.geneontology.org/cgi-bin/amigo/term_details?term=GO:0050771
negative regulation of axonogenesis	GO:0050771	2	15	0.0264529	ENSGALG00000002294|ENSGALG00000004727	http://amigo.geneontology.org/cgi-bin/amigo/term_details?term=GO:0050771
regulation of protein maturation	GO:1903317	2	15	0.0264529	ENSGALG00000008713|ENSGALG00000009626	http://amigo.geneontology.org/cgi-bin/amigo/term_details?term=GO:1903317
drug binding	GO:0008144	2	15	0.0264529	ENSGALG00000010745|ENSGALG00000003922	http://amigo.geneontology.org/cgi-bin/amigo/term_details?term=GO:0008144
regulation of protein processing	GO:0070613	2	15	0.0264529	ENSGALG00000008713|ENSGALG00000009626	http://amigo.geneontology.org/cgi-bin/amigo/term_details?term=GO:0070613
axon	GO:0030424	4	71	0.0264535	ENSGALG00000014261|ENSGALG00000010331|ENSGALG00000000277|ENSGALG00000015419	http://amigo.geneontology.org/cgi-bin/amigo/term_details?term=GO:0030424
axon	GO:0030424	4	71	0.0264535	ENSGALG00000014261|ENSGALG00000010331|ENSGALG00000000277|ENSGALG00000015419	http://amigo.geneontology.org/cgi-bin/amigo/term_details?term=GO:0030424
intracellular part	GO:0044424	64	3363	0.0268322	ENSGALG00000008584|ENSGALG00000014261|ENSGALG00000003899|ENSGALG00000016442|ENSGALG00000006323|ENSGALG00000010331|ENSGALG00000027583|ENSGALG00000015691|ENSGALG00000004195|ENSGALG00000009626|ENSGALG00000014913|ENSGALG00000007191|ENSGALG00000016388|ENSGALG00000012277|ENSGALG00000002549|ENSGALG00000005547|ENSGALG00000012421|ENSGALG00000002728|ENSGALG00000009690|ENSGALG00000025941|ENSGALG00000003922|…	http://amigo.geneontology.org/cgi-bin/amigo/term_details?term=GO:0044424
intracellular part	GO:0044424	64	3363	0.0268322	ENSGALG00000008584|ENSGALG00000014261|ENSGALG00000003899|ENSGALG00000016442|ENSGALG00000006323|ENSGALG00000010331|ENSGALG00000027583|ENSGALG00000015691|ENSGALG00000004195|ENSGALG00000009626|ENSGALG00000014913|ENSGALG00000007191|ENSGALG00000016388|ENSGALG00000012277|ENSGALG00000002549|ENSGALG00000005547|ENSGALG00000012421|ENSGALG00000002728|ENSGALG00000009690|ENSGALG00000025941|ENSGALG00000003922|…	http://amigo.geneontology.org/cgi-bin/amigo/term_details?term=GO:0044424
cell projection	GO:0042995	10	321	0.0283288	ENSGALG00000009846|ENSGALG00000000277|ENSGALG00000003899|ENSGALG00000009690|ENSGALG00000001475|ENSGALG00000010331|ENSGALG00000005644|ENSGALG00000014261|ENSGALG00000015419|ENSGALG00000004675	http://amigo.geneontology.org/cgi-bin/amigo/term_details?term=GO:0042995
cell projection	GO:0042995	10	321	0.0283288	ENSGALG00000009846|ENSGALG00000000277|ENSGALG00000003899|ENSGALG00000009690|ENSGALG00000001475|ENSGALG00000010331|ENSGALG00000005644|ENSGALG00000014261|ENSGALG00000015419|ENSGALG00000004675	http://amigo.geneontology.org/cgi-bin/amigo/term_details?term=GO:0042995
hormone metabolic process	GO:0042445	3	41	0.0283461	ENSGALG00000015057|ENSGALG00000000277|ENSGALG00000015147	http://amigo.geneontology.org/cgi-bin/amigo/term_details?term=GO:0042445
hormone metabolic process	GO:0042445	3	41	0.0283461	ENSGALG00000015057|ENSGALG00000000277|ENSGALG00000015147	http://amigo.geneontology.org/cgi-bin/amigo/term_details?term=GO:0042445
regulation of biological quality	GO:0065008	19	769	0.02849	ENSGALG00000015057|ENSGALG00000005782|ENSGALG00000000277|ENSGALG00000003899|ENSGALG00000010926|ENSGALG00000009641|ENSGALG00000009971|ENSGALG00000008805|ENSGALG00000015147|ENSGALG00000022815|ENSGALG00000005662|ENSGALG00000012421|ENSGALG00000009626|ENSGALG00000002294|ENSGALG00000004044|ENSGALG00000008713|ENSGALG00000004727|ENSGALG00000009963|ENSGALG00000001234	http://amigo.geneontology.org/cgi-bin/amigo/term_details?term=GO:0065008
regulation of biological quality	GO:0065008	19	769	0.02849	ENSGALG00000015057|ENSGALG00000005782|ENSGALG00000000277|ENSGALG00000003899|ENSGALG00000010926|ENSGALG00000009641|ENSGALG00000009971|ENSGALG00000008805|ENSGALG00000015147|ENSGALG00000022815|ENSGALG00000005662|ENSGALG00000012421|ENSGALG00000009626|ENSGALG00000002294|ENSGALG00000004044|ENSGALG00000008713|ENSGALG00000004727|ENSGALG00000009963|ENSGALG00000001234	http://amigo.geneontology.org/cgi-bin/amigo/term_details?term=GO:0065008
sexual reproduction	GO:0019953	5	109	0.0289139	ENSGALG00000010745|ENSGALG00000015057|ENSGALG00000002645|ENSGALG00000013123|ENSGALG00000014913	http://amigo.geneontology.org/cgi-bin/amigo/term_details?term=GO:0019953
sexual reproduction	GO:0019953	5	109	0.0289139	ENSGALG00000010745|ENSGALG00000015057|ENSGALG00000002645|ENSGALG00000013123|ENSGALG00000014913	http://amigo.geneontology.org/cgi-bin/amigo/term_details?term=GO:0019953
microtubule-based process	GO:0007017	6	148	0.02902	ENSGALG00000014261|ENSGALG00000001475|ENSGALG00000014801|ENSGALG00000004195|ENSGALG00000008584|ENSGALG00000008713	http://amigo.geneontology.org/cgi-bin/amigo/term_details?term=GO:0007017
neuron projection	GO:0043005	6	148	0.02902	ENSGALG00000014261|ENSGALG00000003899|ENSGALG00000001475|ENSGALG00000010331|ENSGALG00000000277|ENSGALG00000015419	http://amigo.geneontology.org/cgi-bin/amigo/term_details?term=GO:0043005
microtubule-based process	GO:0007017	6	148	0.02902	ENSGALG00000014261|ENSGALG00000001475|ENSGALG00000014801|ENSGALG00000004195|ENSGALG00000008584|ENSGALG00000008713	http://amigo.geneontology.org/cgi-bin/amigo/term_details?term=GO:0007017
neuron projection	GO:0043005	6	148	0.02902	ENSGALG00000014261|ENSGALG00000003899|ENSGALG00000001475|ENSGALG00000010331|ENSGALG00000000277|ENSGALG00000015419	http://amigo.geneontology.org/cgi-bin/amigo/term_details?term=GO:0043005
regulation of G2/M transition of mitotic cell cycle	GO:0010389	2	16	0.0294692	ENSGALG00000025810|ENSGALG00000009690	http://amigo.geneontology.org/cgi-bin/amigo/term_details?term=GO:0010389
recycling endosome membrane	GO:0055038	2	16	0.0294692	ENSGALG00000003899|ENSGALG00000002169	http://amigo.geneontology.org/cgi-bin/amigo/term_details?term=GO:0055038
regulation of anion transport	GO:0044070	2	16	0.0294692	ENSGALG00000009626|ENSGALG00000014913	http://amigo.geneontology.org/cgi-bin/amigo/term_details?term=GO:0044070
regulation of G2/M transition of mitotic cell cycle	GO:0010389	2	16	0.0294692	ENSGALG00000025810|ENSGALG00000009690	http://amigo.geneontology.org/cgi-bin/amigo/term_details?term=GO:0010389
regulation of anion transport	GO:0044070	2	16	0.0294692	ENSGALG00000009626|ENSGALG00000014913	http://amigo.geneontology.org/cgi-bin/amigo/term_details?term=GO:0044070
recycling endosome membrane	GO:0055038	2	16	0.0294692	ENSGALG00000003899|ENSGALG00000002169	http://amigo.geneontology.org/cgi-bin/amigo/term_details?term=GO:0055038
multi-organism reproductive process	GO:0044703	5	110	0.0298726	ENSGALG00000010745|ENSGALG00000015057|ENSGALG00000002645|ENSGALG00000013123|ENSGALG00000014913	http://amigo.geneontology.org/cgi-bin/amigo/term_details?term=GO:0044703
defense response to other organism	GO:0098542	5	110	0.0298726	ENSGALG00000010745|ENSGALG00000009963|ENSGALG00000016761|ENSGALG00000022815|ENSGALG00000012830	http://amigo.geneontology.org/cgi-bin/amigo/term_details?term=GO:0098542
defense response to other organism	GO:0098542	5	110	0.0298726	ENSGALG00000010745|ENSGALG00000009963|ENSGALG00000016761|ENSGALG00000022815|ENSGALG00000012830	http://amigo.geneontology.org/cgi-bin/amigo/term_details?term=GO:0098542
multi-organism reproductive process	GO:0044703	5	110	0.0298726	ENSGALG00000010745|ENSGALG00000015057|ENSGALG00000002645|ENSGALG00000013123|ENSGALG00000014913	http://amigo.geneontology.org/cgi-bin/amigo/term_details?term=GO:0044703
negative regulation of cell migration	GO:0030336	3	43	0.0317929	ENSGALG00000000277|ENSGALG00000006689|ENSGALG00000009626	http://amigo.geneontology.org/cgi-bin/amigo/term_details?term=GO:0030336
negative regulation of cell migration	GO:0030336	3	43	0.0317929	ENSGALG00000000277|ENSGALG00000006689|ENSGALG00000009626	http://amigo.geneontology.org/cgi-bin/amigo/term_details?term=GO:0030336
negative regulation of immune system process	GO:0002683	4	76	0.0325078	ENSGALG00000005547|ENSGALG00000012830|ENSGALG00000009626|ENSGALG00000008298	http://amigo.geneontology.org/cgi-bin/amigo/term_details?term=GO:0002683
negative regulation of immune system process	GO:0002683	4	76	0.0325078	ENSGALG00000005547|ENSGALG00000012830|ENSGALG00000009626|ENSGALG00000008298	http://amigo.geneontology.org/cgi-bin/amigo/term_details?term=GO:0002683
positive regulation of cytokine biosynthetic process	GO:0042108	2	17	0.0326153	ENSGALG00000012830|ENSGALG00000009626	http://amigo.geneontology.org/cgi-bin/amigo/term_details?term=GO:0042108
cardiac cell development	GO:0055006	2	17	0.0326153	ENSGALG00000009844|ENSGALG00000004044	http://amigo.geneontology.org/cgi-bin/amigo/term_details?term=GO:0055006
cardiac cell development	GO:0055006	2	17	0.0326153	ENSGALG00000009844|ENSGALG00000004044	http://amigo.geneontology.org/cgi-bin/amigo/term_details?term=GO:0055006
positive regulation of cytokine biosynthetic process	GO:0042108	2	17	0.0326153	ENSGALG00000012830|ENSGALG00000009626	http://amigo.geneontology.org/cgi-bin/amigo/term_details?term=GO:0042108
anatomical structure formation involved in morphogenesis	GO:0048646	9	283	0.0327673	ENSGALG00000009844|ENSGALG00000009846|ENSGALG00000003899|ENSGALG00000025941|ENSGALG00000008805|ENSGALG00000019761|ENSGALG00000017091|ENSGALG00000009626|ENSGALG00000004044	http://amigo.geneontology.org/cgi-bin/amigo/term_details?term=GO:0048646
anatomical structure formation involved in morphogenesis	GO:0048646	9	283	0.0327673	ENSGALG00000009844|ENSGALG00000009846|ENSGALG00000003899|ENSGALG00000025941|ENSGALG00000008805|ENSGALG00000019761|ENSGALG00000017091|ENSGALG00000009626|ENSGALG00000004044	http://amigo.geneontology.org/cgi-bin/amigo/term_details?term=GO:0048646
hydrolase activity	GO:0016787	17	677	0.0327958	ENSGALG00000009844|ENSGALG00000014261|ENSGALG00000003899|ENSGALG00000014509|ENSGALG00000003922|ENSGALG00000010331|ENSGALG00000005644|ENSGALG00000011266|ENSGALG00000016761|ENSGALG00000010674|ENSGALG00000005662|ENSGALG00000016142|ENSGALG00000004195|ENSGALG00000017184|ENSGALG00000013123|ENSGALG00000014751|ENSGALG00000009963	http://amigo.geneontology.org/cgi-bin/amigo/term_details?term=GO:0016787
hydrolase activity	GO:0016787	17	677	0.0327958	ENSGALG00000009844|ENSGALG00000014261|ENSGALG00000003899|ENSGALG00000014509|ENSGALG00000003922|ENSGALG00000010331|ENSGALG00000005644|ENSGALG00000011266|ENSGALG00000016761|ENSGALG00000010674|ENSGALG00000005662|ENSGALG00000016142|ENSGALG00000004195|ENSGALG00000017184|ENSGALG00000013123|ENSGALG00000014751|ENSGALG00000009963	http://amigo.geneontology.org/cgi-bin/amigo/term_details?term=GO:0016787
actomyosin structure organization	GO:0031032	3	44	0.0335949	ENSGALG00000009844|ENSGALG00000008805|ENSGALG00000004044	http://amigo.geneontology.org/cgi-bin/amigo/term_details?term=GO:0031032
actomyosin structure organization	GO:0031032	3	44	0.0335949	ENSGALG00000009844|ENSGALG00000008805|ENSGALG00000004044	http://amigo.geneontology.org/cgi-bin/amigo/term_details?term=GO:0031032
regulation of catalytic activity	GO:0050790	13	477	0.0341873	ENSGALG00000005782|ENSGALG00000005547|ENSGALG00000012421|ENSGALG00000002549|ENSGALG00000025941|ENSGALG00000019761|ENSGALG00000009971|ENSGALG00000027583|ENSGALG00000014729|ENSGALG00000025810|ENSGALG00000014261|ENSGALG00000009626|ENSGALG00000008713	http://amigo.geneontology.org/cgi-bin/amigo/term_details?term=GO:0050790
regulation of catalytic activity	GO:0050790	13	477	0.0341873	ENSGALG00000005782|ENSGALG00000005547|ENSGALG00000012421|ENSGALG00000002549|ENSGALG00000025941|ENSGALG00000019761|ENSGALG00000009971|ENSGALG00000027583|ENSGALG00000014729|ENSGALG00000025810|ENSGALG00000014261|ENSGALG00000009626|ENSGALG00000008713	http://amigo.geneontology.org/cgi-bin/amigo/term_details?term=GO:0050790
cellular component morphogenesis	GO:0032989	10	333	0.0349054	ENSGALG00000009844|ENSGALG00000009846|ENSGALG00000012421|ENSGALG00000003899|ENSGALG00000001475|ENSGALG00000008805|ENSGALG00000002294|ENSGALG00000014261|ENSGALG00000004044|ENSGALG00000004727	http://amigo.geneontology.org/cgi-bin/amigo/term_details?term=GO:0032989
cellular component morphogenesis	GO:0032989	10	333	0.0349054	ENSGALG00000009844|ENSGALG00000009846|ENSGALG00000012421|ENSGALG00000003899|ENSGALG00000001475|ENSGALG00000008805|ENSGALG00000002294|ENSGALG00000014261|ENSGALG00000004044|ENSGALG00000004727	http://amigo.geneontology.org/cgi-bin/amigo/term_details?term=GO:0032989
sulfur compound binding	GO:1901681	3	45	0.0354489	ENSGALG00000008367|ENSGALG00000010926|ENSGALG00000009626	http://amigo.geneontology.org/cgi-bin/amigo/term_details?term=GO:1901681
negative regulation of cell motility	GO:2000146	3	45	0.0354489	ENSGALG00000000277|ENSGALG00000006689|ENSGALG00000009626	http://amigo.geneontology.org/cgi-bin/amigo/term_details?term=GO:2000146
sulfur compound binding	GO:1901681	3	45	0.0354489	ENSGALG00000008367|ENSGALG00000010926|ENSGALG00000009626	http://amigo.geneontology.org/cgi-bin/amigo/term_details?term=GO:1901681
negative regulation of cell motility	GO:2000146	3	45	0.0354489	ENSGALG00000000277|ENSGALG00000006689|ENSGALG00000009626	http://amigo.geneontology.org/cgi-bin/amigo/term_details?term=GO:2000146
regulation of cell cycle G2/M phase transition	GO:1902749	2	18	0.0358866	ENSGALG00000025810|ENSGALG00000009690	http://amigo.geneontology.org/cgi-bin/amigo/term_details?term=GO:1902749
axoneme	GO:0005930	2	18	0.0358866	ENSGALG00000009846|ENSGALG00000009690	http://amigo.geneontology.org/cgi-bin/amigo/term_details?term=GO:0005930
ciliary plasm	GO:0097014	2	18	0.0358866	ENSGALG00000009846|ENSGALG00000009690	http://amigo.geneontology.org/cgi-bin/amigo/term_details?term=GO:0097014
ciliary plasm	GO:0097014	2	18	0.0358866	ENSGALG00000009846|ENSGALG00000009690	http://amigo.geneontology.org/cgi-bin/amigo/term_details?term=GO:0097014
axoneme	GO:0005930	2	18	0.0358866	ENSGALG00000009846|ENSGALG00000009690	http://amigo.geneontology.org/cgi-bin/amigo/term_details?term=GO:0005930
regulation of cell cycle G2/M phase transition	GO:1902749	2	18	0.0358866	ENSGALG00000025810|ENSGALG00000009690	http://amigo.geneontology.org/cgi-bin/amigo/term_details?term=GO:1902749
nucleotide biosynthetic process	GO:0009165	4	79	0.0364987	ENSGALG00000005662|ENSGALG00000007305|ENSGALG00000007191|ENSGALG00000016442	http://amigo.geneontology.org/cgi-bin/amigo/term_details?term=GO:0009165
nucleotide biosynthetic process	GO:0009165	4	79	0.0364987	ENSGALG00000005662|ENSGALG00000007305|ENSGALG00000007191|ENSGALG00000016442	http://amigo.geneontology.org/cgi-bin/amigo/term_details?term=GO:0009165
regulation of cell differentiation	GO:0045595	10	336	0.0367037	ENSGALG00000012277|ENSGALG00000000277|ENSGALG00000003899|ENSGALG00000011404|ENSGALG00000008298|ENSGALG00000010745|ENSGALG00000002294|ENSGALG00000011331|ENSGALG00000004044|ENSGALG00000004727	http://amigo.geneontology.org/cgi-bin/amigo/term_details?term=GO:0045595
regulation of cell differentiation	GO:0045595	10	336	0.0367037	ENSGALG00000012277|ENSGALG00000000277|ENSGALG00000003899|ENSGALG00000011404|ENSGALG00000008298|ENSGALG00000010745|ENSGALG00000002294|ENSGALG00000011331|ENSGALG00000004044|ENSGALG00000004727	http://amigo.geneontology.org/cgi-bin/amigo/term_details?term=GO:0045595
carbohydrate derivative binding	GO:0097367	16	635	0.0368185	ENSGALG00000009844|ENSGALG00000008367|ENSGALG00000010926|ENSGALG00000003899|ENSGALG00000003922|ENSGALG00000005644|ENSGALG00000011715|ENSGALG00000014913|ENSGALG00000015691|ENSGALG00000016142|ENSGALG00000004195|ENSGALG00000017091|ENSGALG00000009626|ENSGALG00000007305|ENSGALG00000007191|ENSGALG00000004727	http://amigo.geneontology.org/cgi-bin/amigo/term_details?term=GO:0097367
carbohydrate derivative binding	GO:0097367	16	635	0.0368185	ENSGALG00000009844|ENSGALG00000008367|ENSGALG00000010926|ENSGALG00000003899|ENSGALG00000003922|ENSGALG00000005644|ENSGALG00000011715|ENSGALG00000014913|ENSGALG00000015691|ENSGALG00000016142|ENSGALG00000004195|ENSGALG00000017091|ENSGALG00000009626|ENSGALG00000007305|ENSGALG00000007191|ENSGALG00000004727	http://amigo.geneontology.org/cgi-bin/amigo/term_details?term=GO:0097367
sarcomere	GO:0030017	3	46	0.0373548	ENSGALG00000009844|ENSGALG00000008805|ENSGALG00000004044	http://amigo.geneontology.org/cgi-bin/amigo/term_details?term=GO:0030017
sarcomere	GO:0030017	3	46	0.0373548	ENSGALG00000009844|ENSGALG00000008805|ENSGALG00000004044	http://amigo.geneontology.org/cgi-bin/amigo/term_details?term=GO:0030017
axon development	GO:0061564	5	118	0.0382643	ENSGALG00000001475|ENSGALG00000014261|ENSGALG00000002294|ENSGALG00000004727|ENSGALG00000002554	http://amigo.geneontology.org/cgi-bin/amigo/term_details?term=GO:0061564
axon development	GO:0061564	5	118	0.0382643	ENSGALG00000001475|ENSGALG00000014261|ENSGALG00000002294|ENSGALG00000004727|ENSGALG00000002554	http://amigo.geneontology.org/cgi-bin/amigo/term_details?term=GO:0061564
protein complex	GO:0043234	24	1069	0.0388818	ENSGALG00000009641|ENSGALG00000016442|ENSGALG00000015691|ENSGALG00000004195|ENSGALG00000009626|ENSGALG00000016261|ENSGALG00000016388|ENSGALG00000005782|ENSGALG00000009846|ENSGALG00000009690|ENSGALG00000025941|ENSGALG00000003922|ENSGALG00000014801|ENSGALG00000011715|ENSGALG00000002645|ENSGALG00000013821|ENSGALG00000012830|ENSGALG00000009971|ENSGALG00000005644|ENSGALG00000002907|ENSGALG00000010995|…	http://amigo.geneontology.org/cgi-bin/amigo/term_details?term=GO:0043234
protein complex	GO:0043234	24	1069	0.0388818	ENSGALG00000009641|ENSGALG00000016442|ENSGALG00000015691|ENSGALG00000004195|ENSGALG00000009626|ENSGALG00000016261|ENSGALG00000016388|ENSGALG00000005782|ENSGALG00000009846|ENSGALG00000009690|ENSGALG00000025941|ENSGALG00000003922|ENSGALG00000014801|ENSGALG00000011715|ENSGALG00000002645|ENSGALG00000013821|ENSGALG00000012830|ENSGALG00000009971|ENSGALG00000005644|ENSGALG00000002907|ENSGALG00000010995|…	http://amigo.geneontology.org/cgi-bin/amigo/term_details?term=GO:0043234
nucleobase-containing compound kinase activity	GO:0019205	2	19	0.0392787	ENSGALG00000007305|ENSGALG00000007191	http://amigo.geneontology.org/cgi-bin/amigo/term_details?term=GO:0019205
flavin adenine dinucleotide binding	GO:0050660	2	19	0.0392787	ENSGALG00000015057|ENSGALG00000016261	http://amigo.geneontology.org/cgi-bin/amigo/term_details?term=GO:0050660
negative regulation of developmental growth	GO:0048640	2	19	0.0392787	ENSGALG00000002294|ENSGALG00000004727	http://amigo.geneontology.org/cgi-bin/amigo/term_details?term=GO:0048640
nucleobase-containing compound kinase activity	GO:0019205	2	19	0.0392787	ENSGALG00000007305|ENSGALG00000007191	http://amigo.geneontology.org/cgi-bin/amigo/term_details?term=GO:0019205
flavin adenine dinucleotide binding	GO:0050660	2	19	0.0392787	ENSGALG00000015057|ENSGALG00000016261	http://amigo.geneontology.org/cgi-bin/amigo/term_details?term=GO:0050660
negative regulation of developmental growth	GO:0048640	2	19	0.0392787	ENSGALG00000002294|ENSGALG00000004727	http://amigo.geneontology.org/cgi-bin/amigo/term_details?term=GO:0048640
chromosomal part	GO:0044427	7	204	0.0405991	ENSGALG00000007537|ENSGALG00000012830|ENSGALG00000015691|ENSGALG00000014801|ENSGALG00000009690|ENSGALG00000010995|ENSGALG00000011914	http://amigo.geneontology.org/cgi-bin/amigo/term_details?term=GO:0044427
chromosomal part	GO:0044427	7	204	0.0405991	ENSGALG00000007537|ENSGALG00000012830|ENSGALG00000015691|ENSGALG00000014801|ENSGALG00000009690|ENSGALG00000010995|ENSGALG00000011914	http://amigo.geneontology.org/cgi-bin/amigo/term_details?term=GO:0044427
nucleoside phosphate biosynthetic process	GO:1901293	4	82	0.04076	ENSGALG00000005662|ENSGALG00000007305|ENSGALG00000007191|ENSGALG00000016442	http://amigo.geneontology.org/cgi-bin/amigo/term_details?term=GO:1901293
nucleoside phosphate biosynthetic process	GO:1901293	4	82	0.04076	ENSGALG00000005662|ENSGALG00000007305|ENSGALG00000007191|ENSGALG00000016442	http://amigo.geneontology.org/cgi-bin/amigo/term_details?term=GO:1901293
contractile fiber part	GO:0044449	3	48	0.041321	ENSGALG00000009844|ENSGALG00000008805|ENSGALG00000004044	http://amigo.geneontology.org/cgi-bin/amigo/term_details?term=GO:0044449
metallopeptidase activity	GO:0008237	3	48	0.041321	ENSGALG00000010331|ENSGALG00000014751|ENSGALG00000017184	http://amigo.geneontology.org/cgi-bin/amigo/term_details?term=GO:0008237
metallopeptidase activity	GO:0008237	3	48	0.041321	ENSGALG00000010331|ENSGALG00000014751|ENSGALG00000017184	http://amigo.geneontology.org/cgi-bin/amigo/term_details?term=GO:0008237
contractile fiber part	GO:0044449	3	48	0.041321	ENSGALG00000009844|ENSGALG00000008805|ENSGALG00000004044	http://amigo.geneontology.org/cgi-bin/amigo/term_details?term=GO:0044449
response to bacterium	GO:0009617	4	83	0.0422407	ENSGALG00000010745|ENSGALG00000009963|ENSGALG00000016761|ENSGALG00000022815	http://amigo.geneontology.org/cgi-bin/amigo/term_details?term=GO:0009617
protein oligomerization	GO:0051259	4	83	0.0422407	ENSGALG00000011331|ENSGALG00000009641|ENSGALG00000007191|ENSGALG00000016442	http://amigo.geneontology.org/cgi-bin/amigo/term_details?term=GO:0051259
response to bacterium	GO:0009617	4	83	0.0422407	ENSGALG00000010745|ENSGALG00000009963|ENSGALG00000016761|ENSGALG00000022815	http://amigo.geneontology.org/cgi-bin/amigo/term_details?term=GO:0009617
protein oligomerization	GO:0051259	4	83	0.0422407	ENSGALG00000011331|ENSGALG00000009641|ENSGALG00000007191|ENSGALG00000016442	http://amigo.geneontology.org/cgi-bin/amigo/term_details?term=GO:0051259
ciliary basal body	GO:0036064	2	20	0.0427873	ENSGALG00000009846|ENSGALG00000009690	http://amigo.geneontology.org/cgi-bin/amigo/term_details?term=GO:0036064
ciliary basal body	GO:0036064	2	20	0.0427873	ENSGALG00000009846|ENSGALG00000009690	http://amigo.geneontology.org/cgi-bin/amigo/term_details?term=GO:0036064
myeloid leukocyte differentiation	GO:0002573	3	49	0.0433805	ENSGALG00000012830|ENSGALG00000008298|ENSGALG00000002554	http://amigo.geneontology.org/cgi-bin/amigo/term_details?term=GO:0002573
glycosaminoglycan binding	GO:0005539	3	49	0.0433805	ENSGALG00000008367|ENSGALG00000010926|ENSGALG00000009626	http://amigo.geneontology.org/cgi-bin/amigo/term_details?term=GO:0005539
glycosaminoglycan binding	GO:0005539	3	49	0.0433805	ENSGALG00000008367|ENSGALG00000010926|ENSGALG00000009626	http://amigo.geneontology.org/cgi-bin/amigo/term_details?term=GO:0005539
myeloid leukocyte differentiation	GO:0002573	3	49	0.0433805	ENSGALG00000012830|ENSGALG00000008298|ENSGALG00000002554	http://amigo.geneontology.org/cgi-bin/amigo/term_details?term=GO:0002573
response to external biotic stimulus	GO:0043207	6	164	0.0436936	ENSGALG00000012830|ENSGALG00000010745|ENSGALG00000016761|ENSGALG00000009963|ENSGALG00000022815|ENSGALG00000001475	http://amigo.geneontology.org/cgi-bin/amigo/term_details?term=GO:0043207
response to other organism	GO:0051707	6	164	0.0436936	ENSGALG00000012830|ENSGALG00000010745|ENSGALG00000016761|ENSGALG00000009963|ENSGALG00000022815|ENSGALG00000001475	http://amigo.geneontology.org/cgi-bin/amigo/term_details?term=GO:0051707
organelle assembly	GO:0070925	6	164	0.0436936	ENSGALG00000009844|ENSGALG00000009846|ENSGALG00000003899|ENSGALG00000008805|ENSGALG00000004044|ENSGALG00000008713	http://amigo.geneontology.org/cgi-bin/amigo/term_details?term=GO:0070925
organelle assembly	GO:0070925	6	164	0.0436936	ENSGALG00000009844|ENSGALG00000009846|ENSGALG00000003899|ENSGALG00000008805|ENSGALG00000004044|ENSGALG00000008713	http://amigo.geneontology.org/cgi-bin/amigo/term_details?term=GO:0070925
response to other organism	GO:0051707	6	164	0.0436936	ENSGALG00000012830|ENSGALG00000010745|ENSGALG00000016761|ENSGALG00000009963|ENSGALG00000022815|ENSGALG00000001475	http://amigo.geneontology.org/cgi-bin/amigo/term_details?term=GO:0051707
response to external biotic stimulus	GO:0043207	6	164	0.0436936	ENSGALG00000012830|ENSGALG00000010745|ENSGALG00000016761|ENSGALG00000009963|ENSGALG00000022815|ENSGALG00000001475	http://amigo.geneontology.org/cgi-bin/amigo/term_details?term=GO:0043207
animal organ development	GO:0048513	17	704	0.0444586	ENSGALG00000012277|ENSGALG00000009844|ENSGALG00000005263|ENSGALG00000000277|ENSGALG00000009690|ENSGALG00000008298|ENSGALG00000009641|ENSGALG00000010331|ENSGALG00000002294|ENSGALG00000011404|ENSGALG00000019761|ENSGALG00000010926|ENSGALG00000001709|ENSGALG00000002554|ENSGALG00000004044|ENSGALG00000014751|ENSGALG00000012830	http://amigo.geneontology.org/cgi-bin/amigo/term_details?term=GO:0048513
animal organ development	GO:0048513	17	704	0.0444586	ENSGALG00000012277|ENSGALG00000009844|ENSGALG00000005263|ENSGALG00000000277|ENSGALG00000009690|ENSGALG00000008298|ENSGALG00000009641|ENSGALG00000010331|ENSGALG00000002294|ENSGALG00000011404|ENSGALG00000019761|ENSGALG00000010926|ENSGALG00000001709|ENSGALG00000002554|ENSGALG00000004044|ENSGALG00000014751|ENSGALG00000012830	http://amigo.geneontology.org/cgi-bin/amigo/term_details?term=GO:0048513
alpha-amino acid metabolic process	GO:1901605	3	50	0.0454905	ENSGALG00000005782|ENSGALG00000011331|ENSGALG00000015057	http://amigo.geneontology.org/cgi-bin/amigo/term_details?term=GO:1901605
alpha-amino acid metabolic process	GO:1901605	3	50	0.0454905	ENSGALG00000005782|ENSGALG00000011331|ENSGALG00000015057	http://amigo.geneontology.org/cgi-bin/amigo/term_details?term=GO:1901605
pyrimidine-containing compound metabolic process	GO:0072527	2	21	0.0464081	ENSGALG00000007305|ENSGALG00000007191	http://amigo.geneontology.org/cgi-bin/amigo/term_details?term=GO:0072527
neuromuscular process	GO:0050905	2	21	0.0464081	ENSGALG00000014261|ENSGALG00000015419	http://amigo.geneontology.org/cgi-bin/amigo/term_details?term=GO:0050905
organic acid transmembrane transport	GO:1903825	2	21	0.0464081	ENSGALG00000008497|ENSGALG00000009626	http://amigo.geneontology.org/cgi-bin/amigo/term_details?term=GO:1903825
carboxylic acid transmembrane transport	GO:1905039	2	21	0.0464081	ENSGALG00000008497|ENSGALG00000009626	http://amigo.geneontology.org/cgi-bin/amigo/term_details?term=GO:1905039
carboxylic acid transmembrane transport	GO:1905039	2	21	0.0464081	ENSGALG00000008497|ENSGALG00000009626	http://amigo.geneontology.org/cgi-bin/amigo/term_details?term=GO:1905039
pyrimidine-containing compound metabolic process	GO:0072527	2	21	0.0464081	ENSGALG00000007305|ENSGALG00000007191	http://amigo.geneontology.org/cgi-bin/amigo/term_details?term=GO:0072527
organic acid transmembrane transport	GO:1903825	2	21	0.0464081	ENSGALG00000008497|ENSGALG00000009626	http://amigo.geneontology.org/cgi-bin/amigo/term_details?term=GO:1903825
neuromuscular process	GO:0050905	2	21	0.0464081	ENSGALG00000014261|ENSGALG00000015419	http://amigo.geneontology.org/cgi-bin/amigo/term_details?term=GO:0050905
cytoplasm	GO:0005737	48	2488	0.0472913	ENSGALG00000014261|ENSGALG00000003899|ENSGALG00000016442|ENSGALG00000006323|ENSGALG00000010331|ENSGALG00000027583|ENSGALG00000015691|ENSGALG00000004195|ENSGALG00000009626|ENSGALG00000007191|ENSGALG00000012277|ENSGALG00000005782|ENSGALG00000005547|ENSGALG00000012421|ENSGALG00000009690|ENSGALG00000025941|ENSGALG00000011266|ENSGALG00000001475|ENSGALG00000023435|ENSGALG00000014801|ENSGALG00000011715|…	http://amigo.geneontology.org/cgi-bin/amigo/term_details?term=GO:0005737
cytoplasm	GO:0005737	48	2488	0.0472913	ENSGALG00000014261|ENSGALG00000003899|ENSGALG00000016442|ENSGALG00000006323|ENSGALG00000010331|ENSGALG00000027583|ENSGALG00000015691|ENSGALG00000004195|ENSGALG00000009626|ENSGALG00000007191|ENSGALG00000012277|ENSGALG00000005782|ENSGALG00000005547|ENSGALG00000012421|ENSGALG00000009690|ENSGALG00000025941|ENSGALG00000011266|ENSGALG00000001475|ENSGALG00000023435|ENSGALG00000014801|ENSGALG00000011715|…	http://amigo.geneontology.org/cgi-bin/amigo/term_details?term=GO:0005737
negative regulation of neurogenesis	GO:0050768	3	51	0.0476507	ENSGALG00000000277|ENSGALG00000002294|ENSGALG00000004727	http://amigo.geneontology.org/cgi-bin/amigo/term_details?term=GO:0050768
negative regulation of neurogenesis	GO:0050768	3	51	0.0476507	ENSGALG00000000277|ENSGALG00000002294|ENSGALG00000004727	http://amigo.geneontology.org/cgi-bin/amigo/term_details?term=GO:0050768
spermatogenesis	GO:0007283	3	52	0.0498606	ENSGALG00000010745|ENSGALG00000002645|ENSGALG00000014913	http://amigo.geneontology.org/cgi-bin/amigo/term_details?term=GO:0007283
myofibril	GO:0030016	3	52	0.0498606	ENSGALG00000009844|ENSGALG00000008805|ENSGALG00000004044	http://amigo.geneontology.org/cgi-bin/amigo/term_details?term=GO:0030016
male gamete generation	GO:0048232	3	52	0.0498606	ENSGALG00000010745|ENSGALG00000002645|ENSGALG00000014913	http://amigo.geneontology.org/cgi-bin/amigo/term_details?term=GO:0048232
immune response-activating signal transduction	GO:0002757	3	52	0.0498606	ENSGALG00000005644|ENSGALG00000005547|ENSGALG00000012830	http://amigo.geneontology.org/cgi-bin/amigo/term_details?term=GO:0002757
immune response-activating signal transduction	GO:0002757	3	52	0.0498606	ENSGALG00000005644|ENSGALG00000005547|ENSGALG00000012830	http://amigo.geneontology.org/cgi-bin/amigo/term_details?term=GO:0002757
spermatogenesis	GO:0007283	3	52	0.0498606	ENSGALG00000010745|ENSGALG00000002645|ENSGALG00000014913	http://amigo.geneontology.org/cgi-bin/amigo/term_details?term=GO:0007283
myofibril	GO:0030016	3	52	0.0498606	ENSGALG00000009844|ENSGALG00000008805|ENSGALG00000004044	http://amigo.geneontology.org/cgi-bin/amigo/term_details?term=GO:0030016
male gamete generation	GO:0048232	3	52	0.0498606	ENSGALG00000010745|ENSGALG00000002645|ENSGALG00000014913	http://amigo.geneontology.org/cgi-bin/amigo/term_details?term=GO:0048232
nucleus	GO:0005634	33	1610	0.049909	ENSGALG00000014261|ENSGALG00000016442|ENSGALG00000025810|ENSGALG00000004195|ENSGALG00000012277|ENSGALG00000002728|ENSGALG00000009690|ENSGALG00000025941|ENSGALG00000003922|ENSGALG00000014801|ENSGALG00000011715|ENSGALG00000011404|ENSGALG00000001709|ENSGALG00000002645|ENSGALG00000011914|ENSGALG00000013821|ENSGALG00000012830|ENSGALG00000009971|ENSGALG00000008584|ENSGALG00000010995|ENSGALG00000015691|…	http://amigo.geneontology.org/cgi-bin/amigo/term_details?term=GO:0005634
nucleus	GO:0005634	33	1610	0.049909	ENSGALG00000014261|ENSGALG00000016442|ENSGALG00000025810|ENSGALG00000004195|ENSGALG00000012277|ENSGALG00000002728|ENSGALG00000009690|ENSGALG00000025941|ENSGALG00000003922|ENSGALG00000014801|ENSGALG00000011715|ENSGALG00000011404|ENSGALG00000001709|ENSGALG00000002645|ENSGALG00000011914|ENSGALG00000013821|ENSGALG00000012830|ENSGALG00000009971|ENSGALG00000008584|ENSGALG00000010995|ENSGALG00000015691|…	http://amigo.geneontology.org/cgi-bin/amigo/term_details?term=GO:0005634
enzyme activator activity	GO:0008047	4	88	0.0500955	ENSGALG00000012421|ENSGALG00000002549|ENSGALG00000025941|ENSGALG00000014729	http://amigo.geneontology.org/cgi-bin/amigo/term_details?term=GO:0008047
enzyme activator activity	GO:0008047	4	88	0.0500955	ENSGALG00000012421|ENSGALG00000002549|ENSGALG00000025941|ENSGALG00000014729	http://amigo.geneontology.org/cgi-bin/amigo/term_details?term=GO:0008047
response to hexose	GO:0009746	2	22	0.0501369	ENSGALG00000008713|ENSGALG00000009626	http://amigo.geneontology.org/cgi-bin/amigo/term_details?term=GO:0009746
basement membrane	GO:0005604	2	22	0.0501369	ENSGALG00000008367|ENSGALG00000004184	http://amigo.geneontology.org/cgi-bin/amigo/term_details?term=GO:0005604
dicarboxylic acid metabolic process	GO:0043648	2	22	0.0501369	ENSGALG00000005782|ENSGALG00000015057	http://amigo.geneontology.org/cgi-bin/amigo/term_details?term=GO:0043648
hydrolase activity, hydrolyzing O-glycosyl compounds	GO:0004553	2	22	0.0501369	ENSGALG00000009963|ENSGALG00000016761	http://amigo.geneontology.org/cgi-bin/amigo/term_details?term=GO:0004553
response to monosaccharide	GO:0034284	2	22	0.0501369	ENSGALG00000008713|ENSGALG00000009626	http://amigo.geneontology.org/cgi-bin/amigo/term_details?term=GO:0034284
response to glucose	GO:0009749	2	22	0.0501369	ENSGALG00000008713|ENSGALG00000009626	http://amigo.geneontology.org/cgi-bin/amigo/term_details?term=GO:0009749
dicarboxylic acid metabolic process	GO:0043648	2	22	0.0501369	ENSGALG00000005782|ENSGALG00000015057	http://amigo.geneontology.org/cgi-bin/amigo/term_details?term=GO:0043648
hydrolase activity, hydrolyzing O-glycosyl compounds	GO:0004553	2	22	0.0501369	ENSGALG00000009963|ENSGALG00000016761	http://amigo.geneontology.org/cgi-bin/amigo/term_details?term=GO:0004553
response to hexose	GO:0009746	2	22	0.0501369	ENSGALG00000008713|ENSGALG00000009626	http://amigo.geneontology.org/cgi-bin/amigo/term_details?term=GO:0009746
response to monosaccharide	GO:0034284	2	22	0.0501369	ENSGALG00000008713|ENSGALG00000009626	http://amigo.geneontology.org/cgi-bin/amigo/term_details?term=GO:0034284
basement membrane	GO:0005604	2	22	0.0501369	ENSGALG00000008367|ENSGALG00000004184	http://amigo.geneontology.org/cgi-bin/amigo/term_details?term=GO:0005604
response to glucose	GO:0009749	2	22	0.0501369	ENSGALG00000008713|ENSGALG00000009626	http://amigo.geneontology.org/cgi-bin/amigo/term_details?term=GO:0009749
immune response	GO:0006955	7	216	0.0519094	ENSGALG00000005547|ENSGALG00000003899|ENSGALG00000012830|ENSGALG00000010745|ENSGALG00000005644|ENSGALG00000009626|ENSGALG00000016261	http://amigo.geneontology.org/cgi-bin/amigo/term_details?term=GO:0006955
immune response	GO:0006955	7	216	0.0519094	ENSGALG00000005547|ENSGALG00000003899|ENSGALG00000012830|ENSGALG00000010745|ENSGALG00000005644|ENSGALG00000009626|ENSGALG00000016261	http://amigo.geneontology.org/cgi-bin/amigo/term_details?term=GO:0006955
ATP binding	GO:0005524	11	409	0.0530145	ENSGALG00000009844|ENSGALG00000003922|ENSGALG00000005644|ENSGALG00000011715|ENSGALG00000014913|ENSGALG00000015691|ENSGALG00000004195|ENSGALG00000017091|ENSGALG00000007305|ENSGALG00000007191|ENSGALG00000004727	http://amigo.geneontology.org/cgi-bin/amigo/term_details?term=GO:0005524
ATP binding	GO:0005524	11	409	0.0530145	ENSGALG00000009844|ENSGALG00000003922|ENSGALG00000005644|ENSGALG00000011715|ENSGALG00000014913|ENSGALG00000015691|ENSGALG00000004195|ENSGALG00000017091|ENSGALG00000007305|ENSGALG00000007191|ENSGALG00000004727	http://amigo.geneontology.org/cgi-bin/amigo/term_details?term=GO:0005524
negative regulation of neuron projection development	GO:0010977	2	23	0.0539698	ENSGALG00000002294|ENSGALG00000004727	http://amigo.geneontology.org/cgi-bin/amigo/term_details?term=GO:0010977
axon extension	GO:0048675	2	23	0.0539698	ENSGALG00000002294|ENSGALG00000004727	http://amigo.geneontology.org/cgi-bin/amigo/term_details?term=GO:0048675
cardiac muscle cell differentiation	GO:0055007	2	23	0.0539698	ENSGALG00000009844|ENSGALG00000004044	http://amigo.geneontology.org/cgi-bin/amigo/term_details?term=GO:0055007
response to carbohydrate	GO:0009743	2	23	0.0539698	ENSGALG00000008713|ENSGALG00000009626	http://amigo.geneontology.org/cgi-bin/amigo/term_details?term=GO:0009743
DNA geometric change	GO:0032392	2	23	0.0539698	ENSGALG00000010745|ENSGALG00000003922	http://amigo.geneontology.org/cgi-bin/amigo/term_details?term=GO:0032392
negative regulation of cell morphogenesis involved in differentiation	GO:0010771	2	23	0.0539698	ENSGALG00000002294|ENSGALG00000004727	http://amigo.geneontology.org/cgi-bin/amigo/term_details?term=GO:0010771
toll-like receptor signaling pathway	GO:0002224	2	23	0.0539698	ENSGALG00000005547|ENSGALG00000012830	http://amigo.geneontology.org/cgi-bin/amigo/term_details?term=GO:0002224
toll-like receptor signaling pathway	GO:0002224	2	23	0.0539698	ENSGALG00000005547|ENSGALG00000012830	http://amigo.geneontology.org/cgi-bin/amigo/term_details?term=GO:0002224
negative regulation of neuron projection development	GO:0010977	2	23	0.0539698	ENSGALG00000002294|ENSGALG00000004727	http://amigo.geneontology.org/cgi-bin/amigo/term_details?term=GO:0010977
DNA geometric change	GO:0032392	2	23	0.0539698	ENSGALG00000010745|ENSGALG00000003922	http://amigo.geneontology.org/cgi-bin/amigo/term_details?term=GO:0032392
cardiac muscle cell differentiation	GO:0055007	2	23	0.0539698	ENSGALG00000009844|ENSGALG00000004044	http://amigo.geneontology.org/cgi-bin/amigo/term_details?term=GO:0055007
axon extension	GO:0048675	2	23	0.0539698	ENSGALG00000002294|ENSGALG00000004727	http://amigo.geneontology.org/cgi-bin/amigo/term_details?term=GO:0048675
negative regulation of cell morphogenesis involved in differentiation	GO:0010771	2	23	0.0539698	ENSGALG00000002294|ENSGALG00000004727	http://amigo.geneontology.org/cgi-bin/amigo/term_details?term=GO:0010771
response to carbohydrate	GO:0009743	2	23	0.0539698	ENSGALG00000008713|ENSGALG00000009626	http://amigo.geneontology.org/cgi-bin/amigo/term_details?term=GO:0009743
dendrite	GO:0030425	3	54	0.0544276	ENSGALG00000010331|ENSGALG00000003899|ENSGALG00000015419	http://amigo.geneontology.org/cgi-bin/amigo/term_details?term=GO:0030425
dendrite	GO:0030425	3	54	0.0544276	ENSGALG00000010331|ENSGALG00000003899|ENSGALG00000015419	http://amigo.geneontology.org/cgi-bin/amigo/term_details?term=GO:0030425
positive regulation of GTPase activity	GO:0043547	4	91	0.055168	ENSGALG00000012421|ENSGALG00000002549|ENSGALG00000025941|ENSGALG00000014729	http://amigo.geneontology.org/cgi-bin/amigo/term_details?term=GO:0043547
positive regulation of GTPase activity	GO:0043547	4	91	0.055168	ENSGALG00000012421|ENSGALG00000002549|ENSGALG00000025941|ENSGALG00000014729	http://amigo.geneontology.org/cgi-bin/amigo/term_details?term=GO:0043547
response to biotic stimulus	GO:0009607	6	175	0.0560725	ENSGALG00000012830|ENSGALG00000010745|ENSGALG00000016761|ENSGALG00000009963|ENSGALG00000022815|ENSGALG00000001475	http://amigo.geneontology.org/cgi-bin/amigo/term_details?term=GO:0009607
response to biotic stimulus	GO:0009607	6	175	0.0560725	ENSGALG00000012830|ENSGALG00000010745|ENSGALG00000016761|ENSGALG00000009963|ENSGALG00000022815|ENSGALG00000001475	http://amigo.geneontology.org/cgi-bin/amigo/term_details?term=GO:0009607
cell development	GO:0048468	12	464	0.056266	ENSGALG00000009844|ENSGALG00000000277|ENSGALG00000003899|ENSGALG00000001475|ENSGALG00000008805|ENSGALG00000002294|ENSGALG00000014913|ENSGALG00000014261|ENSGALG00000002554|ENSGALG00000002645|ENSGALG00000004044|ENSGALG00000004727	http://amigo.geneontology.org/cgi-bin/amigo/term_details?term=GO:0048468
cell development	GO:0048468	12	464	0.056266	ENSGALG00000009844|ENSGALG00000000277|ENSGALG00000003899|ENSGALG00000001475|ENSGALG00000008805|ENSGALG00000002294|ENSGALG00000014913|ENSGALG00000014261|ENSGALG00000002554|ENSGALG00000002645|ENSGALG00000004044|ENSGALG00000004727	http://amigo.geneontology.org/cgi-bin/amigo/term_details?term=GO:0048468
membrane-bounded organelle	GO:0043227	54	2884	0.0566865	ENSGALG00000008584|ENSGALG00000009641|ENSGALG00000003899|ENSGALG00000017184|ENSGALG00000016442|ENSGALG00000006323|ENSGALG00000010331|ENSGALG00000027583|ENSGALG00000009963|ENSGALG00000015691|ENSGALG00000014261|ENSGALG00000004195|ENSGALG00000009626|ENSGALG00000016261|ENSGALG00000001234|ENSGALG00000012277|ENSGALG00000002728|ENSGALG00000009690|ENSGALG00000010152|ENSGALG00000003922|ENSGALG00000001475|…	http://amigo.geneontology.org/cgi-bin/amigo/term_details?term=GO:0043227
membrane-bounded organelle	GO:0043227	54	2884	0.0566865	ENSGALG00000008584|ENSGALG00000009641|ENSGALG00000003899|ENSGALG00000017184|ENSGALG00000016442|ENSGALG00000006323|ENSGALG00000010331|ENSGALG00000027583|ENSGALG00000009963|ENSGALG00000015691|ENSGALG00000014261|ENSGALG00000004195|ENSGALG00000009626|ENSGALG00000016261|ENSGALG00000001234|ENSGALG00000012277|ENSGALG00000002728|ENSGALG00000009690|ENSGALG00000010152|ENSGALG00000003922|ENSGALG00000001475|…	http://amigo.geneontology.org/cgi-bin/amigo/term_details?term=GO:0043227
tissue development	GO:0009888	11	414	0.0567593	ENSGALG00000012277|ENSGALG00000009844|ENSGALG00000010926|ENSGALG00000009690|ENSGALG00000008298|ENSGALG00000002294|ENSGALG00000014913|ENSGALG00000001709|ENSGALG00000025941|ENSGALG00000004044|ENSGALG00000011404	http://amigo.geneontology.org/cgi-bin/amigo/term_details?term=GO:0009888
tissue development	GO:0009888	11	414	0.0567593	ENSGALG00000012277|ENSGALG00000009844|ENSGALG00000010926|ENSGALG00000009690|ENSGALG00000008298|ENSGALG00000002294|ENSGALG00000014913|ENSGALG00000001709|ENSGALG00000025941|ENSGALG00000004044|ENSGALG00000011404	http://amigo.geneontology.org/cgi-bin/amigo/term_details?term=GO:0009888
immune response-regulating signaling pathway	GO:0002764	3	55	0.0567838	ENSGALG00000005644|ENSGALG00000005547|ENSGALG00000012830	http://amigo.geneontology.org/cgi-bin/amigo/term_details?term=GO:0002764
contractile fiber	GO:0043292	3	55	0.0567838	ENSGALG00000009844|ENSGALG00000008805|ENSGALG00000004044	http://amigo.geneontology.org/cgi-bin/amigo/term_details?term=GO:0043292
negative regulation of nervous system development	GO:0051961	3	55	0.0567838	ENSGALG00000000277|ENSGALG00000002294|ENSGALG00000004727	http://amigo.geneontology.org/cgi-bin/amigo/term_details?term=GO:0051961
immune response-regulating signaling pathway	GO:0002764	3	55	0.0567838	ENSGALG00000005644|ENSGALG00000005547|ENSGALG00000012830	http://amigo.geneontology.org/cgi-bin/amigo/term_details?term=GO:0002764
negative regulation of nervous system development	GO:0051961	3	55	0.0567838	ENSGALG00000000277|ENSGALG00000002294|ENSGALG00000004727	http://amigo.geneontology.org/cgi-bin/amigo/term_details?term=GO:0051961
contractile fiber	GO:0043292	3	55	0.0567838	ENSGALG00000009844|ENSGALG00000008805|ENSGALG00000004044	http://amigo.geneontology.org/cgi-bin/amigo/term_details?term=GO:0043292
proteinaceous extracellular matrix	GO:0005578	4	92	0.0569184	ENSGALG00000008367|ENSGALG00000009641|ENSGALG00000014751|ENSGALG00000004184	http://amigo.geneontology.org/cgi-bin/amigo/term_details?term=GO:0005578
proteinaceous extracellular matrix	GO:0005578	4	92	0.0569184	ENSGALG00000008367|ENSGALG00000009641|ENSGALG00000014751|ENSGALG00000004184	http://amigo.geneontology.org/cgi-bin/amigo/term_details?term=GO:0005578
axon part	GO:0033267	2	24	0.0579028	ENSGALG00000014261|ENSGALG00000015419	http://amigo.geneontology.org/cgi-bin/amigo/term_details?term=GO:0033267
negative regulation of cysteine-type endopeptidase activity	GO:2000117	2	24	0.0579028	ENSGALG00000008713|ENSGALG00000009626	http://amigo.geneontology.org/cgi-bin/amigo/term_details?term=GO:2000117
exopeptidase activity	GO:0008238	2	24	0.0579028	ENSGALG00000010331|ENSGALG00000014261	http://amigo.geneontology.org/cgi-bin/amigo/term_details?term=GO:0008238
negative regulation of cysteine-type endopeptidase activity involved in apoptotic process	GO:0043154	2	24	0.0579028	ENSGALG00000008713|ENSGALG00000009626	http://amigo.geneontology.org/cgi-bin/amigo/term_details?term=GO:0043154
transmembrane receptor protein tyrosine kinase activity	GO:0004714	2	24	0.0579028	ENSGALG00000017091|ENSGALG00000014913	http://amigo.geneontology.org/cgi-bin/amigo/term_details?term=GO:0004714
motor activity	GO:0003774	2	24	0.0579028	ENSGALG00000005644|ENSGALG00000004195	http://amigo.geneontology.org/cgi-bin/amigo/term_details?term=GO:0003774
exopeptidase activity	GO:0008238	2	24	0.0579028	ENSGALG00000010331|ENSGALG00000014261	http://amigo.geneontology.org/cgi-bin/amigo/term_details?term=GO:0008238
motor activity	GO:0003774	2	24	0.0579028	ENSGALG00000005644|ENSGALG00000004195	http://amigo.geneontology.org/cgi-bin/amigo/term_details?term=GO:0003774
transmembrane receptor protein tyrosine kinase activity	GO:0004714	2	24	0.0579028	ENSGALG00000017091|ENSGALG00000014913	http://amigo.geneontology.org/cgi-bin/amigo/term_details?term=GO:0004714
negative regulation of cysteine-type endopeptidase activity	GO:2000117	2	24	0.0579028	ENSGALG00000008713|ENSGALG00000009626	http://amigo.geneontology.org/cgi-bin/amigo/term_details?term=GO:2000117
negative regulation of cysteine-type endopeptidase activity involved in apoptotic process	GO:0043154	2	24	0.0579028	ENSGALG00000008713|ENSGALG00000009626	http://amigo.geneontology.org/cgi-bin/amigo/term_details?term=GO:0043154
axon part	GO:0033267	2	24	0.0579028	ENSGALG00000014261|ENSGALG00000015419	http://amigo.geneontology.org/cgi-bin/amigo/term_details?term=GO:0033267
innate immune response	GO:0045087	4	93	0.0586984	ENSGALG00000010745|ENSGALG00000005547|ENSGALG00000012830|ENSGALG00000016261	http://amigo.geneontology.org/cgi-bin/amigo/term_details?term=GO:0045087
innate immune response	GO:0045087	4	93	0.0586984	ENSGALG00000010745|ENSGALG00000005547|ENSGALG00000012830|ENSGALG00000016261	http://amigo.geneontology.org/cgi-bin/amigo/term_details?term=GO:0045087
lipid binding	GO:0008289	5	134	0.0590017	ENSGALG00000005644|ENSGALG00000009846|ENSGALG00000002637|ENSGALG00000009626|ENSGALG00000001234	http://amigo.geneontology.org/cgi-bin/amigo/term_details?term=GO:0008289
lipid binding	GO:0008289	5	134	0.0590017	ENSGALG00000005644|ENSGALG00000009846|ENSGALG00000002637|ENSGALG00000009626|ENSGALG00000001234	http://amigo.geneontology.org/cgi-bin/amigo/term_details?term=GO:0008289
adenyl ribonucleotide binding	GO:0032559	11	417	0.0590891	ENSGALG00000009844|ENSGALG00000003922|ENSGALG00000005644|ENSGALG00000011715|ENSGALG00000014913|ENSGALG00000015691|ENSGALG00000004195|ENSGALG00000017091|ENSGALG00000007305|ENSGALG00000007191|ENSGALG00000004727	http://amigo.geneontology.org/cgi-bin/amigo/term_details?term=GO:0032559
adenyl ribonucleotide binding	GO:0032559	11	417	0.0590891	ENSGALG00000009844|ENSGALG00000003922|ENSGALG00000005644|ENSGALG00000011715|ENSGALG00000014913|ENSGALG00000015691|ENSGALG00000004195|ENSGALG00000017091|ENSGALG00000007305|ENSGALG00000007191|ENSGALG00000004727	http://amigo.geneontology.org/cgi-bin/amigo/term_details?term=GO:0032559
cell projection part	GO:0044463	5	135	0.060475	ENSGALG00000010331|ENSGALG00000009846|ENSGALG00000014261|ENSGALG00000009690|ENSGALG00000015419	http://amigo.geneontology.org/cgi-bin/amigo/term_details?term=GO:0044463
cell projection part	GO:0044463	5	135	0.060475	ENSGALG00000010331|ENSGALG00000009846|ENSGALG00000014261|ENSGALG00000009690|ENSGALG00000015419	http://amigo.geneontology.org/cgi-bin/amigo/term_details?term=GO:0044463
regulation of mitotic cell cycle	GO:0007346	4	94	0.0605079	ENSGALG00000025810|ENSGALG00000008713|ENSGALG00000009690|ENSGALG00000003922	http://amigo.geneontology.org/cgi-bin/amigo/term_details?term=GO:0007346
regulation of mitotic cell cycle	GO:0007346	4	94	0.0605079	ENSGALG00000025810|ENSGALG00000008713|ENSGALG00000009690|ENSGALG00000003922	http://amigo.geneontology.org/cgi-bin/amigo/term_details?term=GO:0007346
adenyl nucleotide binding	GO:0030554	11	419	0.060677	ENSGALG00000009844|ENSGALG00000003922|ENSGALG00000005644|ENSGALG00000011715|ENSGALG00000014913|ENSGALG00000015691|ENSGALG00000004195|ENSGALG00000017091|ENSGALG00000007305|ENSGALG00000007191|ENSGALG00000004727	http://amigo.geneontology.org/cgi-bin/amigo/term_details?term=GO:0030554
adenyl nucleotide binding	GO:0030554	11	419	0.060677	ENSGALG00000009844|ENSGALG00000003922|ENSGALG00000005644|ENSGALG00000011715|ENSGALG00000014913|ENSGALG00000015691|ENSGALG00000004195|ENSGALG00000017091|ENSGALG00000007305|ENSGALG00000007191|ENSGALG00000004727	http://amigo.geneontology.org/cgi-bin/amigo/term_details?term=GO:0030554
identical protein binding	GO:0042802	8	272	0.0614775	ENSGALG00000005547|ENSGALG00000009641|ENSGALG00000009690|ENSGALG00000006323|ENSGALG00000014801|ENSGALG00000009963|ENSGALG00000014843|ENSGALG00000007191	http://amigo.geneontology.org/cgi-bin/amigo/term_details?term=GO:0042802
identical protein binding	GO:0042802	8	272	0.0614775	ENSGALG00000005547|ENSGALG00000009641|ENSGALG00000009690|ENSGALG00000006323|ENSGALG00000014801|ENSGALG00000009963|ENSGALG00000014843|ENSGALG00000007191	http://amigo.geneontology.org/cgi-bin/amigo/term_details?term=GO:0042802
regeneration	GO:0031099	2	25	0.061932	ENSGALG00000011404|ENSGALG00000001709	http://amigo.geneontology.org/cgi-bin/amigo/term_details?term=GO:0031099
pattern recognition receptor signaling pathway	GO:0002221	2	25	0.061932	ENSGALG00000005547|ENSGALG00000012830	http://amigo.geneontology.org/cgi-bin/amigo/term_details?term=GO:0002221
negative regulation of cell projection organization	GO:0031345	2	25	0.061932	ENSGALG00000002294|ENSGALG00000004727	http://amigo.geneontology.org/cgi-bin/amigo/term_details?term=GO:0031345
phagocytosis	GO:0006909	2	25	0.061932	ENSGALG00000005644|ENSGALG00000009626	http://amigo.geneontology.org/cgi-bin/amigo/term_details?term=GO:0006909
positive regulation of vasculature development	GO:1904018	2	25	0.061932	ENSGALG00000009626|ENSGALG00000011331	http://amigo.geneontology.org/cgi-bin/amigo/term_details?term=GO:1904018
regulation of extent of cell growth	GO:0061387	2	25	0.061932	ENSGALG00000002294|ENSGALG00000004727	http://amigo.geneontology.org/cgi-bin/amigo/term_details?term=GO:0061387
negative regulation of protein polymerization	GO:0032272	2	25	0.061932	ENSGALG00000001475|ENSGALG00000008805	http://amigo.geneontology.org/cgi-bin/amigo/term_details?term=GO:0032272
innate immune response-activating signal transduction	GO:0002758	2	25	0.061932	ENSGALG00000005547|ENSGALG00000012830	http://amigo.geneontology.org/cgi-bin/amigo/term_details?term=GO:0002758
negative regulation of cell projection organization	GO:0031345	2	25	0.061932	ENSGALG00000002294|ENSGALG00000004727	http://amigo.geneontology.org/cgi-bin/amigo/term_details?term=GO:0031345
negative regulation of protein polymerization	GO:0032272	2	25	0.061932	ENSGALG00000001475|ENSGALG00000008805	http://amigo.geneontology.org/cgi-bin/amigo/term_details?term=GO:0032272
regeneration	GO:0031099	2	25	0.061932	ENSGALG00000011404|ENSGALG00000001709	http://amigo.geneontology.org/cgi-bin/amigo/term_details?term=GO:0031099
innate immune response-activating signal transduction	GO:0002758	2	25	0.061932	ENSGALG00000005547|ENSGALG00000012830	http://amigo.geneontology.org/cgi-bin/amigo/term_details?term=GO:0002758
phagocytosis	GO:0006909	2	25	0.061932	ENSGALG00000005644|ENSGALG00000009626	http://amigo.geneontology.org/cgi-bin/amigo/term_details?term=GO:0006909
positive regulation of vasculature development	GO:1904018	2	25	0.061932	ENSGALG00000009626|ENSGALG00000011331	http://amigo.geneontology.org/cgi-bin/amigo/term_details?term=GO:1904018
regulation of extent of cell growth	GO:0061387	2	25	0.061932	ENSGALG00000002294|ENSGALG00000004727	http://amigo.geneontology.org/cgi-bin/amigo/term_details?term=GO:0061387
pattern recognition receptor signaling pathway	GO:0002221	2	25	0.061932	ENSGALG00000005547|ENSGALG00000012830	http://amigo.geneontology.org/cgi-bin/amigo/term_details?term=GO:0002221
striated muscle tissue development	GO:0014706	4	95	0.0623469	ENSGALG00000012277|ENSGALG00000009844|ENSGALG00000004044|ENSGALG00000009690	http://amigo.geneontology.org/cgi-bin/amigo/term_details?term=GO:0014706
striated muscle tissue development	GO:0014706	4	95	0.0623469	ENSGALG00000012277|ENSGALG00000009844|ENSGALG00000004044|ENSGALG00000009690	http://amigo.geneontology.org/cgi-bin/amigo/term_details?term=GO:0014706
response to oxygen-containing compound	GO:1901700	7	226	0.0627186	ENSGALG00000005547|ENSGALG00000000277|ENSGALG00000010745|ENSGALG00000011715|ENSGALG00000009641|ENSGALG00000009626|ENSGALG00000008713	http://amigo.geneontology.org/cgi-bin/amigo/term_details?term=GO:1901700
response to oxygen-containing compound	GO:1901700	7	226	0.0627186	ENSGALG00000005547|ENSGALG00000000277|ENSGALG00000010745|ENSGALG00000011715|ENSGALG00000009641|ENSGALG00000009626|ENSGALG00000008713	http://amigo.geneontology.org/cgi-bin/amigo/term_details?term=GO:1901700
negative regulation of cellular component organization	GO:0051129	5	137	0.0634841	ENSGALG00000001475|ENSGALG00000002294|ENSGALG00000008805|ENSGALG00000017120|ENSGALG00000004727	http://amigo.geneontology.org/cgi-bin/amigo/term_details?term=GO:0051129
negative regulation of cellular component organization	GO:0051129	5	137	0.0634841	ENSGALG00000001475|ENSGALG00000002294|ENSGALG00000008805|ENSGALG00000017120|ENSGALG00000004727	http://amigo.geneontology.org/cgi-bin/amigo/term_details?term=GO:0051129
activation of immune response	GO:0002253	3	58	0.0641373	ENSGALG00000005644|ENSGALG00000005547|ENSGALG00000012830	http://amigo.geneontology.org/cgi-bin/amigo/term_details?term=GO:0002253
activation of immune response	GO:0002253	3	58	0.0641373	ENSGALG00000005644|ENSGALG00000005547|ENSGALG00000012830	http://amigo.geneontology.org/cgi-bin/amigo/term_details?term=GO:0002253
neuron projection development	GO:0031175	6	182	0.0649484	ENSGALG00000014261|ENSGALG00000003899|ENSGALG00000001475|ENSGALG00000002294|ENSGALG00000002554|ENSGALG00000004727	http://amigo.geneontology.org/cgi-bin/amigo/term_details?term=GO:0031175
neuron projection development	GO:0031175	6	182	0.0649484	ENSGALG00000014261|ENSGALG00000003899|ENSGALG00000001475|ENSGALG00000002294|ENSGALG00000002554|ENSGALG00000004727	http://amigo.geneontology.org/cgi-bin/amigo/term_details?term=GO:0031175
nucleotide metabolic process	GO:0009117	5	138	0.0650199	ENSGALG00000009626|ENSGALG00000005662|ENSGALG00000007305|ENSGALG00000007191|ENSGALG00000016442	http://amigo.geneontology.org/cgi-bin/amigo/term_details?term=GO:0009117
nucleotide metabolic process	GO:0009117	5	138	0.0650199	ENSGALG00000009626|ENSGALG00000005662|ENSGALG00000007305|ENSGALG00000007191|ENSGALG00000016442	http://amigo.geneontology.org/cgi-bin/amigo/term_details?term=GO:0009117
nucleoside monophosphate biosynthetic process	GO:0009124	2	26	0.0660537	ENSGALG00000005662|ENSGALG00000007191	http://amigo.geneontology.org/cgi-bin/amigo/term_details?term=GO:0009124
activation of innate immune response	GO:0002218	2	26	0.0660537	ENSGALG00000005547|ENSGALG00000012830	http://amigo.geneontology.org/cgi-bin/amigo/term_details?term=GO:0002218
regulation of reproductive process	GO:2000241	2	26	0.0660537	ENSGALG00000009971|ENSGALG00000000277	http://amigo.geneontology.org/cgi-bin/amigo/term_details?term=GO:2000241
regulation of reproductive process	GO:2000241	2	26	0.0660537	ENSGALG00000009971|ENSGALG00000000277	http://amigo.geneontology.org/cgi-bin/amigo/term_details?term=GO:2000241
activation of innate immune response	GO:0002218	2	26	0.0660537	ENSGALG00000005547|ENSGALG00000012830	http://amigo.geneontology.org/cgi-bin/amigo/term_details?term=GO:0002218
nucleoside monophosphate biosynthetic process	GO:0009124	2	26	0.0660537	ENSGALG00000005662|ENSGALG00000007191	http://amigo.geneontology.org/cgi-bin/amigo/term_details?term=GO:0009124
anatomical structure morphogenesis	GO:0009653	15	635	0.0661158	ENSGALG00000009844|ENSGALG00000009846|ENSGALG00000012421|ENSGALG00000003899|ENSGALG00000025941|ENSGALG00000001475|ENSGALG00000008805|ENSGALG00000002294|ENSGALG00000014261|ENSGALG00000019761|ENSGALG00000009641|ENSGALG00000017091|ENSGALG00000009626|ENSGALG00000004044|ENSGALG00000004727	http://amigo.geneontology.org/cgi-bin/amigo/term_details?term=GO:0009653
anatomical structure morphogenesis	GO:0009653	15	635	0.0661158	ENSGALG00000009844|ENSGALG00000009846|ENSGALG00000012421|ENSGALG00000003899|ENSGALG00000025941|ENSGALG00000001475|ENSGALG00000008805|ENSGALG00000002294|ENSGALG00000014261|ENSGALG00000019761|ENSGALG00000009641|ENSGALG00000017091|ENSGALG00000009626|ENSGALG00000004044|ENSGALG00000004727	http://amigo.geneontology.org/cgi-bin/amigo/term_details?term=GO:0009653
cellular component assembly	GO:0022607	14	582	0.0662791	ENSGALG00000009844|ENSGALG00000009846|ENSGALG00000009641|ENSGALG00000003899|ENSGALG00000016442|ENSGALG00000001475|ENSGALG00000008713|ENSGALG00000008805|ENSGALG00000017120|ENSGALG00000010995|ENSGALG00000011331|ENSGALG00000004044|ENSGALG00000013821|ENSGALG00000007191	http://amigo.geneontology.org/cgi-bin/amigo/term_details?term=GO:0022607
cellular component assembly	GO:0022607	14	582	0.0662791	ENSGALG00000009844|ENSGALG00000009846|ENSGALG00000009641|ENSGALG00000003899|ENSGALG00000016442|ENSGALG00000001475|ENSGALG00000008713|ENSGALG00000008805|ENSGALG00000017120|ENSGALG00000010995|ENSGALG00000011331|ENSGALG00000004044|ENSGALG00000013821|ENSGALG00000007191	http://amigo.geneontology.org/cgi-bin/amigo/term_details?term=GO:0022607
catalytic activity	GO:0003824	33	1652	0.0664032	ENSGALG00000014261|ENSGALG00000003899|ENSGALG00000016442|ENSGALG00000010331|ENSGALG00000016761|ENSGALG00000014751|ENSGALG00000004195|ENSGALG00000017184|ENSGALG00000016261|ENSGALG00000016388|ENSGALG00000009844|ENSGALG00000005782|ENSGALG00000003922|ENSGALG00000007305|ENSGALG00000007191|ENSGALG00000023435|ENSGALG00000013123|ENSGALG00000015147|ENSGALG00000012830|ENSGALG00000009963|ENSGALG00000005644|…	http://amigo.geneontology.org/cgi-bin/amigo/term_details?term=GO:0003824
catalytic activity	GO:0003824	33	1652	0.0664032	ENSGALG00000014261|ENSGALG00000003899|ENSGALG00000016442|ENSGALG00000010331|ENSGALG00000016761|ENSGALG00000014751|ENSGALG00000004195|ENSGALG00000017184|ENSGALG00000016261|ENSGALG00000016388|ENSGALG00000009844|ENSGALG00000005782|ENSGALG00000003922|ENSGALG00000007305|ENSGALG00000007191|ENSGALG00000023435|ENSGALG00000013123|ENSGALG00000015147|ENSGALG00000012830|ENSGALG00000009963|ENSGALG00000005644|…	http://amigo.geneontology.org/cgi-bin/amigo/term_details?term=GO:0003824
organelle organization	GO:0006996	19	853	0.0664512	ENSGALG00000009844|ENSGALG00000007537|ENSGALG00000009846|ENSGALG00000001475|ENSGALG00000003899|ENSGALG00000012830|ENSGALG00000003922|ENSGALG00000010745|ENSGALG00000009971|ENSGALG00000008805|ENSGALG00000014801|ENSGALG00000005782|ENSGALG00000015691|ENSGALG00000010995|ENSGALG00000008584|ENSGALG00000012601|ENSGALG00000004044|ENSGALG00000008713|ENSGALG00000011404	http://amigo.geneontology.org/cgi-bin/amigo/term_details?term=GO:0006996
organelle organization	GO:0006996	19	853	0.0664512	ENSGALG00000009844|ENSGALG00000007537|ENSGALG00000009846|ENSGALG00000001475|ENSGALG00000003899|ENSGALG00000012830|ENSGALG00000003922|ENSGALG00000010745|ENSGALG00000009971|ENSGALG00000008805|ENSGALG00000014801|ENSGALG00000005782|ENSGALG00000015691|ENSGALG00000010995|ENSGALG00000008584|ENSGALG00000012601|ENSGALG00000004044|ENSGALG00000008713|ENSGALG00000011404	http://amigo.geneontology.org/cgi-bin/amigo/term_details?term=GO:0006996
small molecule metabolic process	GO:0044281	11	426	0.0664561	ENSGALG00000005782|ENSGALG00000015147|ENSGALG00000011331|ENSGALG00000016442|ENSGALG00000015057|ENSGALG00000010331|ENSGALG00000005662|ENSGALG00000009626|ENSGALG00000007305|ENSGALG00000007191|ENSGALG00000001234	http://amigo.geneontology.org/cgi-bin/amigo/term_details?term=GO:0044281
small molecule metabolic process	GO:0044281	11	426	0.0664561	ENSGALG00000005782|ENSGALG00000015147|ENSGALG00000011331|ENSGALG00000016442|ENSGALG00000015057|ENSGALG00000010331|ENSGALG00000005662|ENSGALG00000009626|ENSGALG00000007305|ENSGALG00000007191|ENSGALG00000001234	http://amigo.geneontology.org/cgi-bin/amigo/term_details?term=GO:0044281
extracellular exosome	GO:0070062	15	636	0.0668068	ENSGALG00000009844|ENSGALG00000009641|ENSGALG00000003899|ENSGALG00000011331|ENSGALG00000010152|ENSGALG00000001475|ENSGALG00000010331|ENSGALG00000009963|ENSGALG00000010674|ENSGALG00000017184|ENSGALG00000014261|ENSGALG00000009626|ENSGALG00000012601|ENSGALG00000008902|ENSGALG00000001234	http://amigo.geneontology.org/cgi-bin/amigo/term_details?term=GO:0070062
regulation of cell communication	GO:0010646	15	636	0.0668068	ENSGALG00000005782|ENSGALG00000005547|ENSGALG00000000277|ENSGALG00000002549|ENSGALG00000025941|ENSGALG00000009971|ENSGALG00000011331|ENSGALG00000011244|ENSGALG00000019761|ENSGALG00000014261|ENSGALG00000009626|ENSGALG00000004675|ENSGALG00000014913|ENSGALG00000008713|ENSGALG00000012830	http://amigo.geneontology.org/cgi-bin/amigo/term_details?term=GO:0010646
regulation of cell communication	GO:0010646	15	636	0.0668068	ENSGALG00000005782|ENSGALG00000005547|ENSGALG00000000277|ENSGALG00000002549|ENSGALG00000025941|ENSGALG00000009971|ENSGALG00000011331|ENSGALG00000011244|ENSGALG00000019761|ENSGALG00000014261|ENSGALG00000009626|ENSGALG00000004675|ENSGALG00000014913|ENSGALG00000008713|ENSGALG00000012830	http://amigo.geneontology.org/cgi-bin/amigo/term_details?term=GO:0010646
extracellular exosome	GO:0070062	15	636	0.0668068	ENSGALG00000009844|ENSGALG00000009641|ENSGALG00000003899|ENSGALG00000011331|ENSGALG00000010152|ENSGALG00000001475|ENSGALG00000010331|ENSGALG00000009963|ENSGALG00000010674|ENSGALG00000017184|ENSGALG00000014261|ENSGALG00000009626|ENSGALG00000012601|ENSGALG00000008902|ENSGALG00000001234	http://amigo.geneontology.org/cgi-bin/amigo/term_details?term=GO:0070062
calcium ion binding	GO:0005509	6	184	0.0676278	ENSGALG00000009626|ENSGALG00000011244|ENSGALG00000002907|ENSGALG00000004184|ENSGALG00000009601|ENSGALG00000000585	http://amigo.geneontology.org/cgi-bin/amigo/term_details?term=GO:0005509
calcium ion binding	GO:0005509	6	184	0.0676278	ENSGALG00000009626|ENSGALG00000011244|ENSGALG00000002907|ENSGALG00000004184|ENSGALG00000009601|ENSGALG00000000585	http://amigo.geneontology.org/cgi-bin/amigo/term_details?term=GO:0005509
nuclear envelope	GO:0005635	4	98	0.0680389	ENSGALG00000014692|ENSGALG00000002728|ENSGALG00000009690|ENSGALG00000000470	http://amigo.geneontology.org/cgi-bin/amigo/term_details?term=GO:0005635
nuclear envelope	GO:0005635	4	98	0.0680389	ENSGALG00000014692|ENSGALG00000002728|ENSGALG00000009690|ENSGALG00000000470	http://amigo.geneontology.org/cgi-bin/amigo/term_details?term=GO:0005635
nucleoside phosphate metabolic process	GO:0006753	5	140	0.0681538	ENSGALG00000009626|ENSGALG00000005662|ENSGALG00000007305|ENSGALG00000007191|ENSGALG00000016442	http://amigo.geneontology.org/cgi-bin/amigo/term_details?term=GO:0006753
nucleoside phosphate metabolic process	GO:0006753	5	140	0.0681538	ENSGALG00000009626|ENSGALG00000005662|ENSGALG00000007305|ENSGALG00000007191|ENSGALG00000016442	http://amigo.geneontology.org/cgi-bin/amigo/term_details?term=GO:0006753
extracellular vesicle	GO:1903561	15	639	0.0689089	ENSGALG00000009844|ENSGALG00000009641|ENSGALG00000003899|ENSGALG00000011331|ENSGALG00000010152|ENSGALG00000001475|ENSGALG00000010331|ENSGALG00000009963|ENSGALG00000010674|ENSGALG00000017184|ENSGALG00000014261|ENSGALG00000009626|ENSGALG00000012601|ENSGALG00000008902|ENSGALG00000001234	http://amigo.geneontology.org/cgi-bin/amigo/term_details?term=GO:1903561
extracellular vesicle	GO:1903561	15	639	0.0689089	ENSGALG00000009844|ENSGALG00000009641|ENSGALG00000003899|ENSGALG00000011331|ENSGALG00000010152|ENSGALG00000001475|ENSGALG00000010331|ENSGALG00000009963|ENSGALG00000010674|ENSGALG00000017184|ENSGALG00000014261|ENSGALG00000009626|ENSGALG00000012601|ENSGALG00000008902|ENSGALG00000001234	http://amigo.geneontology.org/cgi-bin/amigo/term_details?term=GO:1903561
cellular response to stimulus	GO:0051716	30	1483	0.0691641	ENSGALG00000009641|ENSGALG00000003899|ENSGALG00000010331|ENSGALG00000015419|ENSGALG00000002294|ENSGALG00000014261|ENSGALG00000009626|ENSGALG00000012171|ENSGALG00000005782|ENSGALG00000005547|ENSGALG00000012421|ENSGALG00000002549|ENSGALG00000025941|ENSGALG00000003922|ENSGALG00000014729|ENSGALG00000011244|ENSGALG00000019761|ENSGALG00000004675|ENSGALG00000013123|ENSGALG00000012830|ENSGALG00000005644|…	http://amigo.geneontology.org/cgi-bin/amigo/term_details?term=GO:0051716
cellular response to stimulus	GO:0051716	30	1483	0.0691641	ENSGALG00000009641|ENSGALG00000003899|ENSGALG00000010331|ENSGALG00000015419|ENSGALG00000002294|ENSGALG00000014261|ENSGALG00000009626|ENSGALG00000012171|ENSGALG00000005782|ENSGALG00000005547|ENSGALG00000012421|ENSGALG00000002549|ENSGALG00000025941|ENSGALG00000003922|ENSGALG00000014729|ENSGALG00000011244|ENSGALG00000019761|ENSGALG00000004675|ENSGALG00000013123|ENSGALG00000012830|ENSGALG00000005644|…	http://amigo.geneontology.org/cgi-bin/amigo/term_details?term=GO:0051716
extracellular organelle	GO:0043230	15	640	0.0696194	ENSGALG00000009844|ENSGALG00000009641|ENSGALG00000003899|ENSGALG00000011331|ENSGALG00000010152|ENSGALG00000001475|ENSGALG00000010331|ENSGALG00000009963|ENSGALG00000010674|ENSGALG00000017184|ENSGALG00000014261|ENSGALG00000009626|ENSGALG00000012601|ENSGALG00000008902|ENSGALG00000001234	http://amigo.geneontology.org/cgi-bin/amigo/term_details?term=GO:0043230
extracellular organelle	GO:0043230	15	640	0.0696194	ENSGALG00000009844|ENSGALG00000009641|ENSGALG00000003899|ENSGALG00000011331|ENSGALG00000010152|ENSGALG00000001475|ENSGALG00000010331|ENSGALG00000009963|ENSGALG00000010674|ENSGALG00000017184|ENSGALG00000014261|ENSGALG00000009626|ENSGALG00000012601|ENSGALG00000008902|ENSGALG00000001234	http://amigo.geneontology.org/cgi-bin/amigo/term_details?term=GO:0043230
regulation of cytokine biosynthetic process	GO:0042035	2	27	0.0702642	ENSGALG00000012830|ENSGALG00000009626	http://amigo.geneontology.org/cgi-bin/amigo/term_details?term=GO:0042035
TOR signaling	GO:0031929	2	27	0.0702642	ENSGALG00000005547|ENSGALG00000014913	http://amigo.geneontology.org/cgi-bin/amigo/term_details?term=GO:0031929
detection of abiotic stimulus	GO:0009582	2	27	0.0702642	ENSGALG00000004675|ENSGALG00000004044	http://amigo.geneontology.org/cgi-bin/amigo/term_details?term=GO:0009582
DNA packaging complex	GO:0044815	2	27	0.0702642	ENSGALG00000015691|ENSGALG00000012830	http://amigo.geneontology.org/cgi-bin/amigo/term_details?term=GO:0044815
detection of external stimulus	GO:0009581	2	27	0.0702642	ENSGALG00000004675|ENSGALG00000004044	http://amigo.geneontology.org/cgi-bin/amigo/term_details?term=GO:0009581
cytokine biosynthetic process	GO:0042089	2	27	0.0702642	ENSGALG00000012830|ENSGALG00000009626	http://amigo.geneontology.org/cgi-bin/amigo/term_details?term=GO:0042089
midbody	GO:0030496	2	27	0.0702642	ENSGALG00000007537|ENSGALG00000009690	http://amigo.geneontology.org/cgi-bin/amigo/term_details?term=GO:0030496
detection of abiotic stimulus	GO:0009582	2	27	0.0702642	ENSGALG00000004675|ENSGALG00000004044	http://amigo.geneontology.org/cgi-bin/amigo/term_details?term=GO:0009582
cytokine biosynthetic process	GO:0042089	2	27	0.0702642	ENSGALG00000012830|ENSGALG00000009626	http://amigo.geneontology.org/cgi-bin/amigo/term_details?term=GO:0042089
regulation of cytokine biosynthetic process	GO:0042035	2	27	0.0702642	ENSGALG00000012830|ENSGALG00000009626	http://amigo.geneontology.org/cgi-bin/amigo/term_details?term=GO:0042035
detection of external stimulus	GO:0009581	2	27	0.0702642	ENSGALG00000004675|ENSGALG00000004044	http://amigo.geneontology.org/cgi-bin/amigo/term_details?term=GO:0009581
TOR signaling	GO:0031929	2	27	0.0702642	ENSGALG00000005547|ENSGALG00000014913	http://amigo.geneontology.org/cgi-bin/amigo/term_details?term=GO:0031929
midbody	GO:0030496	2	27	0.0702642	ENSGALG00000007537|ENSGALG00000009690	http://amigo.geneontology.org/cgi-bin/amigo/term_details?term=GO:0030496
DNA packaging complex	GO:0044815	2	27	0.0702642	ENSGALG00000015691|ENSGALG00000012830	http://amigo.geneontology.org/cgi-bin/amigo/term_details?term=GO:0044815
heart development	GO:0007507	5	142	0.0713703	ENSGALG00000009844|ENSGALG00000004044|ENSGALG00000014751|ENSGALG00000011404|ENSGALG00000005263	http://amigo.geneontology.org/cgi-bin/amigo/term_details?term=GO:0007507
heart development	GO:0007507	5	142	0.0713703	ENSGALG00000009844|ENSGALG00000004044|ENSGALG00000014751|ENSGALG00000011404|ENSGALG00000005263	http://amigo.geneontology.org/cgi-bin/amigo/term_details?term=GO:0007507
intracellular organelle	GO:0043229	53	2867	0.071489	ENSGALG00000008584|ENSGALG00000014261|ENSGALG00000003899|ENSGALG00000016442|ENSGALG00000006323|ENSGALG00000010331|ENSGALG00000027583|ENSGALG00000015691|ENSGALG00000004195|ENSGALG00000009626|ENSGALG00000016261|ENSGALG00000012277|ENSGALG00000009846|ENSGALG00000002728|ENSGALG00000009690|ENSGALG00000025941|ENSGALG00000003922|ENSGALG00000001475|ENSGALG00000023435|ENSGALG00000014801|ENSGALG00000011715|…	http://amigo.geneontology.org/cgi-bin/amigo/term_details?term=GO:0043229
intracellular organelle	GO:0043229	53	2867	0.071489	ENSGALG00000008584|ENSGALG00000014261|ENSGALG00000003899|ENSGALG00000016442|ENSGALG00000006323|ENSGALG00000010331|ENSGALG00000027583|ENSGALG00000015691|ENSGALG00000004195|ENSGALG00000009626|ENSGALG00000016261|ENSGALG00000012277|ENSGALG00000009846|ENSGALG00000002728|ENSGALG00000009690|ENSGALG00000025941|ENSGALG00000003922|ENSGALG00000001475|ENSGALG00000023435|ENSGALG00000014801|ENSGALG00000011715|…	http://amigo.geneontology.org/cgi-bin/amigo/term_details?term=GO:0043229
muscle tissue development	GO:0060537	4	100	0.0719782	ENSGALG00000012277|ENSGALG00000009844|ENSGALG00000004044|ENSGALG00000009690	http://amigo.geneontology.org/cgi-bin/amigo/term_details?term=GO:0060537
muscle tissue development	GO:0060537	4	100	0.0719782	ENSGALG00000012277|ENSGALG00000009844|ENSGALG00000004044|ENSGALG00000009690	http://amigo.geneontology.org/cgi-bin/amigo/term_details?term=GO:0060537
regulation of signaling	GO:0023051	15	644	0.0725104	ENSGALG00000005782|ENSGALG00000005547|ENSGALG00000000277|ENSGALG00000002549|ENSGALG00000025941|ENSGALG00000009971|ENSGALG00000011331|ENSGALG00000011244|ENSGALG00000019761|ENSGALG00000014261|ENSGALG00000009626|ENSGALG00000004675|ENSGALG00000014913|ENSGALG00000008713|ENSGALG00000012830	http://amigo.geneontology.org/cgi-bin/amigo/term_details?term=GO:0023051
regulation of signaling	GO:0023051	15	644	0.0725104	ENSGALG00000005782|ENSGALG00000005547|ENSGALG00000000277|ENSGALG00000002549|ENSGALG00000025941|ENSGALG00000009971|ENSGALG00000011331|ENSGALG00000011244|ENSGALG00000019761|ENSGALG00000014261|ENSGALG00000009626|ENSGALG00000004675|ENSGALG00000014913|ENSGALG00000008713|ENSGALG00000012830	http://amigo.geneontology.org/cgi-bin/amigo/term_details?term=GO:0023051
perinuclear region of cytoplasm	GO:0048471	4	101	0.0739908	ENSGALG00000010745|ENSGALG00000013123|ENSGALG00000014843|ENSGALG00000014913	http://amigo.geneontology.org/cgi-bin/amigo/term_details?term=GO:0048471
perinuclear region of cytoplasm	GO:0048471	4	101	0.0739908	ENSGALG00000010745|ENSGALG00000013123|ENSGALG00000014843|ENSGALG00000014913	http://amigo.geneontology.org/cgi-bin/amigo/term_details?term=GO:0048471
single-organism organelle organization	GO:1902589	11	435	0.0743979	ENSGALG00000009844|ENSGALG00000009846|ENSGALG00000003899|ENSGALG00000003922|ENSGALG00000001475|ENSGALG00000008805|ENSGALG00000014801|ENSGALG00000015691|ENSGALG00000008584|ENSGALG00000004044|ENSGALG00000008713	http://amigo.geneontology.org/cgi-bin/amigo/term_details?term=GO:1902589
single-organism organelle organization	GO:1902589	11	435	0.0743979	ENSGALG00000009844|ENSGALG00000009846|ENSGALG00000003899|ENSGALG00000003922|ENSGALG00000001475|ENSGALG00000008805|ENSGALG00000014801|ENSGALG00000015691|ENSGALG00000008584|ENSGALG00000004044|ENSGALG00000008713	http://amigo.geneontology.org/cgi-bin/amigo/term_details?term=GO:1902589
oxidoreductase complex	GO:1990204	2	28	0.07456	ENSGALG00000016261|ENSGALG00000016442	http://amigo.geneontology.org/cgi-bin/amigo/term_details?term=GO:1990204
sulfur compound biosynthetic process	GO:0044272	2	28	0.07456	ENSGALG00000005782|ENSGALG00000011331	http://amigo.geneontology.org/cgi-bin/amigo/term_details?term=GO:0044272
cytokine metabolic process	GO:0042107	2	28	0.07456	ENSGALG00000012830|ENSGALG00000009626	http://amigo.geneontology.org/cgi-bin/amigo/term_details?term=GO:0042107
neuron projection extension	GO:1990138	2	28	0.07456	ENSGALG00000002294|ENSGALG00000004727	http://amigo.geneontology.org/cgi-bin/amigo/term_details?term=GO:1990138
oxidoreductase complex	GO:1990204	2	28	0.07456	ENSGALG00000016261|ENSGALG00000016442	http://amigo.geneontology.org/cgi-bin/amigo/term_details?term=GO:1990204
sulfur compound biosynthetic process	GO:0044272	2	28	0.07456	ENSGALG00000005782|ENSGALG00000011331	http://amigo.geneontology.org/cgi-bin/amigo/term_details?term=GO:0044272
neuron projection extension	GO:1990138	2	28	0.07456	ENSGALG00000002294|ENSGALG00000004727	http://amigo.geneontology.org/cgi-bin/amigo/term_details?term=GO:1990138
cytokine metabolic process	GO:0042107	2	28	0.07456	ENSGALG00000012830|ENSGALG00000009626	http://amigo.geneontology.org/cgi-bin/amigo/term_details?term=GO:0042107
receptor binding	GO:0005102	9	334	0.0750873	ENSGALG00000008367|ENSGALG00000000277|ENSGALG00000015057|ENSGALG00000011715|ENSGALG00000002294|ENSGALG00000014261|ENSGALG00000010926|ENSGALG00000009626|ENSGALG00000015419	http://amigo.geneontology.org/cgi-bin/amigo/term_details?term=GO:0005102
receptor binding	GO:0005102	9	334	0.0750873	ENSGALG00000008367|ENSGALG00000000277|ENSGALG00000015057|ENSGALG00000011715|ENSGALG00000002294|ENSGALG00000014261|ENSGALG00000010926|ENSGALG00000009626|ENSGALG00000015419	http://amigo.geneontology.org/cgi-bin/amigo/term_details?term=GO:0005102
regulation of developmental growth	GO:0048638	3	63	0.0773095	ENSGALG00000002294|ENSGALG00000004727|ENSGALG00000011404	http://amigo.geneontology.org/cgi-bin/amigo/term_details?term=GO:0048638
regulation of developmental growth	GO:0048638	3	63	0.0773095	ENSGALG00000002294|ENSGALG00000004727|ENSGALG00000011404	http://amigo.geneontology.org/cgi-bin/amigo/term_details?term=GO:0048638
positive regulation of immune system process	GO:0002684	5	146	0.0780502	ENSGALG00000005644|ENSGALG00000012830|ENSGALG00000014509|ENSGALG00000009626|ENSGALG00000005547	http://amigo.geneontology.org/cgi-bin/amigo/term_details?term=GO:0002684
positive regulation of immune system process	GO:0002684	5	146	0.0780502	ENSGALG00000005644|ENSGALG00000012830|ENSGALG00000014509|ENSGALG00000009626|ENSGALG00000005547	http://amigo.geneontology.org/cgi-bin/amigo/term_details?term=GO:0002684
microtubule cytoskeleton organization	GO:0000226	4	103	0.078101	ENSGALG00000001475|ENSGALG00000014801|ENSGALG00000008713|ENSGALG00000008584	http://amigo.geneontology.org/cgi-bin/amigo/term_details?term=GO:0000226
microtubule cytoskeleton organization	GO:0000226	4	103	0.078101	ENSGALG00000001475|ENSGALG00000014801|ENSGALG00000008713|ENSGALG00000008584	http://amigo.geneontology.org/cgi-bin/amigo/term_details?term=GO:0000226
purine ribonucleoside triphosphate binding	GO:0035639	13	545	0.0788869	ENSGALG00000009844|ENSGALG00000003899|ENSGALG00000003922|ENSGALG00000005644|ENSGALG00000011715|ENSGALG00000014913|ENSGALG00000015691|ENSGALG00000016142|ENSGALG00000004195|ENSGALG00000017091|ENSGALG00000007305|ENSGALG00000007191|ENSGALG00000004727	http://amigo.geneontology.org/cgi-bin/amigo/term_details?term=GO:0035639
purine ribonucleoside triphosphate binding	GO:0035639	13	545	0.0788869	ENSGALG00000009844|ENSGALG00000003899|ENSGALG00000003922|ENSGALG00000005644|ENSGALG00000011715|ENSGALG00000014913|ENSGALG00000015691|ENSGALG00000016142|ENSGALG00000004195|ENSGALG00000017091|ENSGALG00000007305|ENSGALG00000007191|ENSGALG00000004727	http://amigo.geneontology.org/cgi-bin/amigo/term_details?term=GO:0035639
monocarboxylic acid transport	GO:0015718	2	29	0.0789375	ENSGALG00000002728|ENSGALG00000009626	http://amigo.geneontology.org/cgi-bin/amigo/term_details?term=GO:0015718
regulation of synapse organization	GO:0050807	2	29	0.0789375	ENSGALG00000009971|ENSGALG00000003899	http://amigo.geneontology.org/cgi-bin/amigo/term_details?term=GO:0050807
regulation of heart contraction	GO:0008016	2	29	0.0789375	ENSGALG00000004044|ENSGALG00000011404	http://amigo.geneontology.org/cgi-bin/amigo/term_details?term=GO:0008016
hormone receptor binding	GO:0051427	2	29	0.0789375	ENSGALG00000000277|ENSGALG00000011715	http://amigo.geneontology.org/cgi-bin/amigo/term_details?term=GO:0051427
regulation of heart contraction	GO:0008016	2	29	0.0789375	ENSGALG00000004044|ENSGALG00000011404	http://amigo.geneontology.org/cgi-bin/amigo/term_details?term=GO:0008016
regulation of synapse organization	GO:0050807	2	29	0.0789375	ENSGALG00000009971|ENSGALG00000003899	http://amigo.geneontology.org/cgi-bin/amigo/term_details?term=GO:0050807
monocarboxylic acid transport	GO:0015718	2	29	0.0789375	ENSGALG00000002728|ENSGALG00000009626	http://amigo.geneontology.org/cgi-bin/amigo/term_details?term=GO:0015718
hormone receptor binding	GO:0051427	2	29	0.0789375	ENSGALG00000000277|ENSGALG00000011715	http://amigo.geneontology.org/cgi-bin/amigo/term_details?term=GO:0051427
sulfur compound metabolic process	GO:0006790	3	64	0.0800762	ENSGALG00000016325|ENSGALG00000005782|ENSGALG00000011331	http://amigo.geneontology.org/cgi-bin/amigo/term_details?term=GO:0006790
sulfur compound metabolic process	GO:0006790	3	64	0.0800762	ENSGALG00000016325|ENSGALG00000005782|ENSGALG00000011331	http://amigo.geneontology.org/cgi-bin/amigo/term_details?term=GO:0006790
purine ribonucleoside binding	GO:0032550	13	547	0.0805974	ENSGALG00000009844|ENSGALG00000003899|ENSGALG00000003922|ENSGALG00000005644|ENSGALG00000011715|ENSGALG00000014913|ENSGALG00000015691|ENSGALG00000016142|ENSGALG00000004195|ENSGALG00000017091|ENSGALG00000007305|ENSGALG00000007191|ENSGALG00000004727	http://amigo.geneontology.org/cgi-bin/amigo/term_details?term=GO:0032550
purine ribonucleoside binding	GO:0032550	13	547	0.0805974	ENSGALG00000009844|ENSGALG00000003899|ENSGALG00000003922|ENSGALG00000005644|ENSGALG00000011715|ENSGALG00000014913|ENSGALG00000015691|ENSGALG00000016142|ENSGALG00000004195|ENSGALG00000017091|ENSGALG00000007305|ENSGALG00000007191|ENSGALG00000004727	http://amigo.geneontology.org/cgi-bin/amigo/term_details?term=GO:0032550
purine nucleoside binding	GO:0001883	13	548	0.0814615	ENSGALG00000009844|ENSGALG00000003899|ENSGALG00000003922|ENSGALG00000005644|ENSGALG00000011715|ENSGALG00000014913|ENSGALG00000015691|ENSGALG00000016142|ENSGALG00000004195|ENSGALG00000017091|ENSGALG00000007305|ENSGALG00000007191|ENSGALG00000004727	http://amigo.geneontology.org/cgi-bin/amigo/term_details?term=GO:0001883
purine nucleoside binding	GO:0001883	13	548	0.0814615	ENSGALG00000009844|ENSGALG00000003899|ENSGALG00000003922|ENSGALG00000005644|ENSGALG00000011715|ENSGALG00000014913|ENSGALG00000015691|ENSGALG00000016142|ENSGALG00000004195|ENSGALG00000017091|ENSGALG00000007305|ENSGALG00000007191|ENSGALG00000004727	http://amigo.geneontology.org/cgi-bin/amigo/term_details?term=GO:0001883
regulation of hormone levels	GO:0010817	4	105	0.0823233	ENSGALG00000015057|ENSGALG00000000277|ENSGALG00000008713|ENSGALG00000015147	http://amigo.geneontology.org/cgi-bin/amigo/term_details?term=GO:0010817
regulation of hormone levels	GO:0010817	4	105	0.0823233	ENSGALG00000015057|ENSGALG00000000277|ENSGALG00000008713|ENSGALG00000015147	http://amigo.geneontology.org/cgi-bin/amigo/term_details?term=GO:0010817
ribonucleoside binding	GO:0032549	13	549	0.0823316	ENSGALG00000009844|ENSGALG00000003899|ENSGALG00000003922|ENSGALG00000005644|ENSGALG00000011715|ENSGALG00000014913|ENSGALG00000015691|ENSGALG00000016142|ENSGALG00000004195|ENSGALG00000017091|ENSGALG00000007305|ENSGALG00000007191|ENSGALG00000004727	http://amigo.geneontology.org/cgi-bin/amigo/term_details?term=GO:0032549
ribonucleoside binding	GO:0032549	13	549	0.0823316	ENSGALG00000009844|ENSGALG00000003899|ENSGALG00000003922|ENSGALG00000005644|ENSGALG00000011715|ENSGALG00000014913|ENSGALG00000015691|ENSGALG00000016142|ENSGALG00000004195|ENSGALG00000017091|ENSGALG00000007305|ENSGALG00000007191|ENSGALG00000004727	http://amigo.geneontology.org/cgi-bin/amigo/term_details?term=GO:0032549
negative regulation of cell development	GO:0010721	3	65	0.0828855	ENSGALG00000000277|ENSGALG00000002294|ENSGALG00000004727	http://amigo.geneontology.org/cgi-bin/amigo/term_details?term=GO:0010721
nuclear membrane	GO:0031965	3	65	0.0828855	ENSGALG00000014692|ENSGALG00000002728|ENSGALG00000000470	http://amigo.geneontology.org/cgi-bin/amigo/term_details?term=GO:0031965
nuclear membrane	GO:0031965	3	65	0.0828855	ENSGALG00000014692|ENSGALG00000002728|ENSGALG00000000470	http://amigo.geneontology.org/cgi-bin/amigo/term_details?term=GO:0031965
negative regulation of cell development	GO:0010721	3	65	0.0828855	ENSGALG00000000277|ENSGALG00000002294|ENSGALG00000004727	http://amigo.geneontology.org/cgi-bin/amigo/term_details?term=GO:0010721
nucleoside binding	GO:0001882	13	550	0.0832076	ENSGALG00000009844|ENSGALG00000003899|ENSGALG00000003922|ENSGALG00000005644|ENSGALG00000011715|ENSGALG00000014913|ENSGALG00000015691|ENSGALG00000016142|ENSGALG00000004195|ENSGALG00000017091|ENSGALG00000007305|ENSGALG00000007191|ENSGALG00000004727	http://amigo.geneontology.org/cgi-bin/amigo/term_details?term=GO:0001882
nucleoside binding	GO:0001882	13	550	0.0832076	ENSGALG00000009844|ENSGALG00000003899|ENSGALG00000003922|ENSGALG00000005644|ENSGALG00000011715|ENSGALG00000014913|ENSGALG00000015691|ENSGALG00000016142|ENSGALG00000004195|ENSGALG00000017091|ENSGALG00000007305|ENSGALG00000007191|ENSGALG00000004727	http://amigo.geneontology.org/cgi-bin/amigo/term_details?term=GO:0001882
cytokinesis	GO:0000910	2	30	0.0833934	ENSGALG00000007537|ENSGALG00000008584	http://amigo.geneontology.org/cgi-bin/amigo/term_details?term=GO:0000910
DNA-dependent DNA replication	GO:0006261	2	30	0.0833934	ENSGALG00000003922|ENSGALG00000015712	http://amigo.geneontology.org/cgi-bin/amigo/term_details?term=GO:0006261
DNA-dependent DNA replication	GO:0006261	2	30	0.0833934	ENSGALG00000003922|ENSGALG00000015712	http://amigo.geneontology.org/cgi-bin/amigo/term_details?term=GO:0006261
cytokinesis	GO:0000910	2	30	0.0833934	ENSGALG00000007537|ENSGALG00000008584	http://amigo.geneontology.org/cgi-bin/amigo/term_details?term=GO:0000910
endopeptidase activity	GO:0004175	4	106	0.0844761	ENSGALG00000014261|ENSGALG00000010331|ENSGALG00000014751|ENSGALG00000017184	http://amigo.geneontology.org/cgi-bin/amigo/term_details?term=GO:0004175
endopeptidase activity	GO:0004175	4	106	0.0844761	ENSGALG00000014261|ENSGALG00000010331|ENSGALG00000014751|ENSGALG00000017184	http://amigo.geneontology.org/cgi-bin/amigo/term_details?term=GO:0004175
regulation of cell cycle	GO:0051726	6	196	0.0850383	ENSGALG00000009690|ENSGALG00000003922|ENSGALG00000009971|ENSGALG00000025810|ENSGALG00000009626|ENSGALG00000008713	http://amigo.geneontology.org/cgi-bin/amigo/term_details?term=GO:0051726
regulation of cell cycle	GO:0051726	6	196	0.0850383	ENSGALG00000009690|ENSGALG00000003922|ENSGALG00000009971|ENSGALG00000025810|ENSGALG00000009626|ENSGALG00000008713	http://amigo.geneontology.org/cgi-bin/amigo/term_details?term=GO:0051726
chromosome organization	GO:0051276	7	244	0.085407	ENSGALG00000012830|ENSGALG00000003922|ENSGALG00000010745|ENSGALG00000014801|ENSGALG00000015691|ENSGALG00000010995|ENSGALG00000011404	http://amigo.geneontology.org/cgi-bin/amigo/term_details?term=GO:0051276
chromosome organization	GO:0051276	7	244	0.085407	ENSGALG00000012830|ENSGALG00000003922|ENSGALG00000010745|ENSGALG00000014801|ENSGALG00000015691|ENSGALG00000010995|ENSGALG00000011404	http://amigo.geneontology.org/cgi-bin/amigo/term_details?term=GO:0051276
cell projection morphogenesis	GO:0048858	6	197	0.0865917	ENSGALG00000009846|ENSGALG00000014261|ENSGALG00000003899|ENSGALG00000001475|ENSGALG00000002294|ENSGALG00000004727	http://amigo.geneontology.org/cgi-bin/amigo/term_details?term=GO:0048858
cell projection morphogenesis	GO:0048858	6	197	0.0865917	ENSGALG00000009846|ENSGALG00000014261|ENSGALG00000003899|ENSGALG00000001475|ENSGALG00000002294|ENSGALG00000004727	http://amigo.geneontology.org/cgi-bin/amigo/term_details?term=GO:0048858
regulation of GTPase activity	GO:0043087	4	107	0.0866563	ENSGALG00000012421|ENSGALG00000002549|ENSGALG00000025941|ENSGALG00000014729	http://amigo.geneontology.org/cgi-bin/amigo/term_details?term=GO:0043087
regulation of GTPase activity	GO:0043087	4	107	0.0866563	ENSGALG00000012421|ENSGALG00000002549|ENSGALG00000025941|ENSGALG00000014729	http://amigo.geneontology.org/cgi-bin/amigo/term_details?term=GO:0043087
immune system process	GO:0002376	11	448	0.0868988	ENSGALG00000005547|ENSGALG00000003899|ENSGALG00000012830|ENSGALG00000014509|ENSGALG00000010745|ENSGALG00000005644|ENSGALG00000008298|ENSGALG00000005662|ENSGALG00000009626|ENSGALG00000002554|ENSGALG00000016261	http://amigo.geneontology.org/cgi-bin/amigo/term_details?term=GO:0002376
immune system process	GO:0002376	11	448	0.0868988	ENSGALG00000005547|ENSGALG00000003899|ENSGALG00000012830|ENSGALG00000014509|ENSGALG00000010745|ENSGALG00000005644|ENSGALG00000008298|ENSGALG00000005662|ENSGALG00000009626|ENSGALG00000002554|ENSGALG00000016261	http://amigo.geneontology.org/cgi-bin/amigo/term_details?term=GO:0002376
GTP biosynthetic process	GO:0006183	1	5	0.0870491	ENSGALG00000007305	http://amigo.geneontology.org/cgi-bin/amigo/term_details?term=GO:0006183
regulation of anion transmembrane transport	GO:1903959	1	5	0.0870491	ENSGALG00000009626	http://amigo.geneontology.org/cgi-bin/amigo/term_details?term=GO:1903959
startle response	GO:0001964	1	5	0.0870491	ENSGALG00000015419	http://amigo.geneontology.org/cgi-bin/amigo/term_details?term=GO:0001964
dorsal/ventral axis specification	GO:0009950	1	5	0.0870491	ENSGALG00000025941	http://amigo.geneontology.org/cgi-bin/amigo/term_details?term=GO:0009950
mating	GO:0007618	1	5	0.0870491	ENSGALG00000015057	http://amigo.geneontology.org/cgi-bin/amigo/term_details?term=GO:0007618
positive regulation of cellular response to transforming growth factor beta stimulus	GO:1903846	1	5	0.0870491	ENSGALG00000009626	http://amigo.geneontology.org/cgi-bin/amigo/term_details?term=GO:1903846
beta-amyloid metabolic process	GO:0050435	1	5	0.0870491	ENSGALG00000010331	http://amigo.geneontology.org/cgi-bin/amigo/term_details?term=GO:0050435
positive regulation of macrophage activation	GO:0043032	1	5	0.0870491	ENSGALG00000009626	http://amigo.geneontology.org/cgi-bin/amigo/term_details?term=GO:0043032
beta-catenin destruction complex	GO:0030877	1	5	0.0870491	ENSGALG00000025941	http://amigo.geneontology.org/cgi-bin/amigo/term_details?term=GO:0030877
interleukin-2 biosynthetic process	GO:0042094	1	5	0.0870491	ENSGALG00000012830	http://amigo.geneontology.org/cgi-bin/amigo/term_details?term=GO:0042094
SMN complex	GO:0032797	1	5	0.0870491	ENSGALG00000013821	http://amigo.geneontology.org/cgi-bin/amigo/term_details?term=GO:0032797
nuclear DNA replication	GO:0033260	1	5	0.0870491	ENSGALG00000015712	http://amigo.geneontology.org/cgi-bin/amigo/term_details?term=GO:0033260
actin filament severing	GO:0051014	1	5	0.0870491	ENSGALG00000004044	http://amigo.geneontology.org/cgi-bin/amigo/term_details?term=GO:0051014
response to progesterone	GO:0032570	1	5	0.0870491	ENSGALG00000011715	http://amigo.geneontology.org/cgi-bin/amigo/term_details?term=GO:0032570
organ or tissue specific immune response	GO:0002251	1	5	0.0870491	ENSGALG00000003899	http://amigo.geneontology.org/cgi-bin/amigo/term_details?term=GO:0002251
semaphorin receptor binding	GO:0030215	1	5	0.0870491	ENSGALG00000002294	http://amigo.geneontology.org/cgi-bin/amigo/term_details?term=GO:0030215
killing of cells of other organism	GO:0031640	1	5	0.0870491	ENSGALG00000022815	http://amigo.geneontology.org/cgi-bin/amigo/term_details?term=GO:0031640
mitotic cytokinesis	GO:0000281	1	5	0.0870491	ENSGALG00000008584	http://amigo.geneontology.org/cgi-bin/amigo/term_details?term=GO:0000281
attachment of spindle microtubules to kinetochore	GO:0008608	1	5	0.0870491	ENSGALG00000014801	http://amigo.geneontology.org/cgi-bin/amigo/term_details?term=GO:0008608
disruption of cells of other organism	GO:0044364	1	5	0.0870491	ENSGALG00000022815	http://amigo.geneontology.org/cgi-bin/amigo/term_details?term=GO:0044364
UTP biosynthetic process	GO:0006228	1	5	0.0870491	ENSGALG00000007305	http://amigo.geneontology.org/cgi-bin/amigo/term_details?term=GO:0006228
positive regulation of interleukin-2 biosynthetic process	GO:0045086	1	5	0.0870491	ENSGALG00000012830	http://amigo.geneontology.org/cgi-bin/amigo/term_details?term=GO:0045086
myeloid dendritic cell differentiation	GO:0043011	1	5	0.0870491	ENSGALG00000012830	http://amigo.geneontology.org/cgi-bin/amigo/term_details?term=GO:0043011
response to UV-A	GO:0070141	1	5	0.0870491	ENSGALG00000010331	http://amigo.geneontology.org/cgi-bin/amigo/term_details?term=GO:0070141
regulation of interleukin-10 production	GO:0032653	1	5	0.0870491	ENSGALG00000012830	http://amigo.geneontology.org/cgi-bin/amigo/term_details?term=GO:0032653
high-density lipoprotein particle	GO:0034364	1	5	0.0870491	ENSGALG00000001234	http://amigo.geneontology.org/cgi-bin/amigo/term_details?term=GO:0034364
pronucleus	GO:0045120	1	5	0.0870491	ENSGALG00000009690	http://amigo.geneontology.org/cgi-bin/amigo/term_details?term=GO:0045120
ATP-dependent microtubule motor activity, plus-end-directed	GO:0008574	1	5	0.0870491	ENSGALG00000004195	http://amigo.geneontology.org/cgi-bin/amigo/term_details?term=GO:0008574
ATP-dependent microtubule motor activity	GO:1990939	1	5	0.0870491	ENSGALG00000004195	http://amigo.geneontology.org/cgi-bin/amigo/term_details?term=GO:1990939
regulation of interleukin-2 biosynthetic process	GO:0045076	1	5	0.0870491	ENSGALG00000012830	http://amigo.geneontology.org/cgi-bin/amigo/term_details?term=GO:0045076
astrocyte development	GO:0014002	1	5	0.0870491	ENSGALG00000002554	http://amigo.geneontology.org/cgi-bin/amigo/term_details?term=GO:0014002
eating behavior	GO:0042755	1	5	0.0870491	ENSGALG00000014261	http://amigo.geneontology.org/cgi-bin/amigo/term_details?term=GO:0042755
bone trabecula morphogenesis	GO:0061430	1	5	0.0870491	ENSGALG00000019761	http://amigo.geneontology.org/cgi-bin/amigo/term_details?term=GO:0061430
serine family amino acid biosynthetic process	GO:0009070	1	5	0.0870491	ENSGALG00000011331	http://amigo.geneontology.org/cgi-bin/amigo/term_details?term=GO:0009070
aspartate metabolic process	GO:0006531	1	5	0.0870491	ENSGALG00000015057	http://amigo.geneontology.org/cgi-bin/amigo/term_details?term=GO:0006531
sarcoplasmic reticulum membrane	GO:0033017	1	5	0.0870491	ENSGALG00000027583	http://amigo.geneontology.org/cgi-bin/amigo/term_details?term=GO:0033017
positive regulation of interleukin-10 production	GO:0032733	1	5	0.0870491	ENSGALG00000012830	http://amigo.geneontology.org/cgi-bin/amigo/term_details?term=GO:0032733
DNA replication-independent nucleosome assembly	GO:0006336	1	5	0.0870491	ENSGALG00000010995	http://amigo.geneontology.org/cgi-bin/amigo/term_details?term=GO:0006336
dense body	GO:0097433	1	5	0.0870491	ENSGALG00000002645	http://amigo.geneontology.org/cgi-bin/amigo/term_details?term=GO:0097433
phosphatidylinositol 3-kinase binding	GO:0043548	1	5	0.0870491	ENSGALG00000005547	http://amigo.geneontology.org/cgi-bin/amigo/term_details?term=GO:0043548
DNA replication-independent nucleosome organization	GO:0034724	1	5	0.0870491	ENSGALG00000010995	http://amigo.geneontology.org/cgi-bin/amigo/term_details?term=GO:0034724
positive regulation of transforming growth factor beta receptor signaling pathway	GO:0030511	1	5	0.0870491	ENSGALG00000009626	http://amigo.geneontology.org/cgi-bin/amigo/term_details?term=GO:0030511
negative regulation of cell-matrix adhesion	GO:0001953	1	5	0.0870491	ENSGALG00000009626	http://amigo.geneontology.org/cgi-bin/amigo/term_details?term=GO:0001953
regulation of cholesterol efflux	GO:0010874	1	5	0.0870491	ENSGALG00000001234	http://amigo.geneontology.org/cgi-bin/amigo/term_details?term=GO:0010874
dense body	GO:0097433	1	5	0.0870491	ENSGALG00000002645	http://amigo.geneontology.org/cgi-bin/amigo/term_details?term=GO:0097433
organ or tissue specific immune response	GO:0002251	1	5	0.0870491	ENSGALG00000003899	http://amigo.geneontology.org/cgi-bin/amigo/term_details?term=GO:0002251
attachment of spindle microtubules to kinetochore	GO:0008608	1	5	0.0870491	ENSGALG00000014801	http://amigo.geneontology.org/cgi-bin/amigo/term_details?term=GO:0008608
sarcoplasmic reticulum membrane	GO:0033017	1	5	0.0870491	ENSGALG00000027583	http://amigo.geneontology.org/cgi-bin/amigo/term_details?term=GO:0033017
astrocyte development	GO:0014002	1	5	0.0870491	ENSGALG00000002554	http://amigo.geneontology.org/cgi-bin/amigo/term_details?term=GO:0014002
disruption of cells of other organism	GO:0044364	1	5	0.0870491	ENSGALG00000022815	http://amigo.geneontology.org/cgi-bin/amigo/term_details?term=GO:0044364
positive regulation of interleukin-10 production	GO:0032733	1	5	0.0870491	ENSGALG00000012830	http://amigo.geneontology.org/cgi-bin/amigo/term_details?term=GO:0032733
UTP biosynthetic process	GO:0006228	1	5	0.0870491	ENSGALG00000007305	http://amigo.geneontology.org/cgi-bin/amigo/term_details?term=GO:0006228
bone trabecula morphogenesis	GO:0061430	1	5	0.0870491	ENSGALG00000019761	http://amigo.geneontology.org/cgi-bin/amigo/term_details?term=GO:0061430
response to UV-A	GO:0070141	1	5	0.0870491	ENSGALG00000010331	http://amigo.geneontology.org/cgi-bin/amigo/term_details?term=GO:0070141
positive regulation of macrophage activation	GO:0043032	1	5	0.0870491	ENSGALG00000009626	http://amigo.geneontology.org/cgi-bin/amigo/term_details?term=GO:0043032
startle response	GO:0001964	1	5	0.0870491	ENSGALG00000015419	http://amigo.geneontology.org/cgi-bin/amigo/term_details?term=GO:0001964
nuclear DNA replication	GO:0033260	1	5	0.0870491	ENSGALG00000015712	http://amigo.geneontology.org/cgi-bin/amigo/term_details?term=GO:0033260
beta-amyloid metabolic process	GO:0050435	1	5	0.0870491	ENSGALG00000010331	http://amigo.geneontology.org/cgi-bin/amigo/term_details?term=GO:0050435
positive regulation of transforming growth factor beta receptor signaling pathway	GO:0030511	1	5	0.0870491	ENSGALG00000009626	http://amigo.geneontology.org/cgi-bin/amigo/term_details?term=GO:0030511
high-density lipoprotein particle	GO:0034364	1	5	0.0870491	ENSGALG00000001234	http://amigo.geneontology.org/cgi-bin/amigo/term_details?term=GO:0034364
aspartate metabolic process	GO:0006531	1	5	0.0870491	ENSGALG00000015057	http://amigo.geneontology.org/cgi-bin/amigo/term_details?term=GO:0006531
killing of cells of other organism	GO:0031640	1	5	0.0870491	ENSGALG00000022815	http://amigo.geneontology.org/cgi-bin/amigo/term_details?term=GO:0031640
regulation of cholesterol efflux	GO:0010874	1	5	0.0870491	ENSGALG00000001234	http://amigo.geneontology.org/cgi-bin/amigo/term_details?term=GO:0010874
SMN complex	GO:0032797	1	5	0.0870491	ENSGALG00000013821	http://amigo.geneontology.org/cgi-bin/amigo/term_details?term=GO:0032797
myeloid dendritic cell differentiation	GO:0043011	1	5	0.0870491	ENSGALG00000012830	http://amigo.geneontology.org/cgi-bin/amigo/term_details?term=GO:0043011
DNA replication-independent nucleosome organization	GO:0034724	1	5	0.0870491	ENSGALG00000010995	http://amigo.geneontology.org/cgi-bin/amigo/term_details?term=GO:0034724
regulation of anion transmembrane transport	GO:1903959	1	5	0.0870491	ENSGALG00000009626	http://amigo.geneontology.org/cgi-bin/amigo/term_details?term=GO:1903959
GTP biosynthetic process	GO:0006183	1	5	0.0870491	ENSGALG00000007305	http://amigo.geneontology.org/cgi-bin/amigo/term_details?term=GO:0006183
mating	GO:0007618	1	5	0.0870491	ENSGALG00000015057	http://amigo.geneontology.org/cgi-bin/amigo/term_details?term=GO:0007618
semaphorin receptor binding	GO:0030215	1	5	0.0870491	ENSGALG00000002294	http://amigo.geneontology.org/cgi-bin/amigo/term_details?term=GO:0030215
ATP-dependent microtubule motor activity	GO:1990939	1	5	0.0870491	ENSGALG00000004195	http://amigo.geneontology.org/cgi-bin/amigo/term_details?term=GO:1990939
interleukin-2 biosynthetic process	GO:0042094	1	5	0.0870491	ENSGALG00000012830	http://amigo.geneontology.org/cgi-bin/amigo/term_details?term=GO:0042094
pronucleus	GO:0045120	1	5	0.0870491	ENSGALG00000009690	http://amigo.geneontology.org/cgi-bin/amigo/term_details?term=GO:0045120
beta-catenin destruction complex	GO:0030877	1	5	0.0870491	ENSGALG00000025941	http://amigo.geneontology.org/cgi-bin/amigo/term_details?term=GO:0030877
dorsal/ventral axis specification	GO:0009950	1	5	0.0870491	ENSGALG00000025941	http://amigo.geneontology.org/cgi-bin/amigo/term_details?term=GO:0009950
negative regulation of cell-matrix adhesion	GO:0001953	1	5	0.0870491	ENSGALG00000009626	http://amigo.geneontology.org/cgi-bin/amigo/term_details?term=GO:0001953
response to progesterone	GO:0032570	1	5	0.0870491	ENSGALG00000011715	http://amigo.geneontology.org/cgi-bin/amigo/term_details?term=GO:0032570
phosphatidylinositol 3-kinase binding	GO:0043548	1	5	0.0870491	ENSGALG00000005547	http://amigo.geneontology.org/cgi-bin/amigo/term_details?term=GO:0043548
regulation of interleukin-2 biosynthetic process	GO:0045076	1	5	0.0870491	ENSGALG00000012830	http://amigo.geneontology.org/cgi-bin/amigo/term_details?term=GO:0045076
DNA replication-independent nucleosome assembly	GO:0006336	1	5	0.0870491	ENSGALG00000010995	http://amigo.geneontology.org/cgi-bin/amigo/term_details?term=GO:0006336
ATP-dependent microtubule motor activity, plus-end-directed	GO:0008574	1	5	0.0870491	ENSGALG00000004195	http://amigo.geneontology.org/cgi-bin/amigo/term_details?term=GO:0008574
mitotic cytokinesis	GO:0000281	1	5	0.0870491	ENSGALG00000008584	http://amigo.geneontology.org/cgi-bin/amigo/term_details?term=GO:0000281
serine family amino acid biosynthetic process	GO:0009070	1	5	0.0870491	ENSGALG00000011331	http://amigo.geneontology.org/cgi-bin/amigo/term_details?term=GO:0009070
actin filament severing	GO:0051014	1	5	0.0870491	ENSGALG00000004044	http://amigo.geneontology.org/cgi-bin/amigo/term_details?term=GO:0051014
positive regulation of cellular response to transforming growth factor beta stimulus	GO:1903846	1	5	0.0870491	ENSGALG00000009626	http://amigo.geneontology.org/cgi-bin/amigo/term_details?term=GO:1903846
regulation of interleukin-10 production	GO:0032653	1	5	0.0870491	ENSGALG00000012830	http://amigo.geneontology.org/cgi-bin/amigo/term_details?term=GO:0032653
eating behavior	GO:0042755	1	5	0.0870491	ENSGALG00000014261	http://amigo.geneontology.org/cgi-bin/amigo/term_details?term=GO:0042755
positive regulation of interleukin-2 biosynthetic process	GO:0045086	1	5	0.0870491	ENSGALG00000012830	http://amigo.geneontology.org/cgi-bin/amigo/term_details?term=GO:0045086
organic acid transport	GO:0015849	2	31	0.0879243	ENSGALG00000008497|ENSGALG00000009626	http://amigo.geneontology.org/cgi-bin/amigo/term_details?term=GO:0015849
transmembrane receptor protein kinase activity	GO:0019199	2	31	0.0879243	ENSGALG00000017091|ENSGALG00000014913	http://amigo.geneontology.org/cgi-bin/amigo/term_details?term=GO:0019199
transmembrane receptor protein kinase activity	GO:0019199	2	31	0.0879243	ENSGALG00000017091|ENSGALG00000014913	http://amigo.geneontology.org/cgi-bin/amigo/term_details?term=GO:0019199
organic acid transport	GO:0015849	2	31	0.0879243	ENSGALG00000008497|ENSGALG00000009626	http://amigo.geneontology.org/cgi-bin/amigo/term_details?term=GO:0015849
organonitrogen compound metabolic process	GO:1901564	12	502	0.08808	ENSGALG00000016325|ENSGALG00000005782|ENSGALG00000011331|ENSGALG00000015057|ENSGALG00000010331|ENSGALG00000016761|ENSGALG00000023435|ENSGALG00000005662|ENSGALG00000009626|ENSGALG00000002645|ENSGALG00000007305|ENSGALG00000007191	http://amigo.geneontology.org/cgi-bin/amigo/term_details?term=GO:1901564
organonitrogen compound metabolic process	GO:1901564	12	502	0.08808	ENSGALG00000016325|ENSGALG00000005782|ENSGALG00000011331|ENSGALG00000015057|ENSGALG00000010331|ENSGALG00000016761|ENSGALG00000023435|ENSGALG00000005662|ENSGALG00000009626|ENSGALG00000002645|ENSGALG00000007305|ENSGALG00000007191	http://amigo.geneontology.org/cgi-bin/amigo/term_details?term=GO:1901564
purine ribonucleotide binding	GO:0032555	13	556	0.0885884	ENSGALG00000009844|ENSGALG00000003899|ENSGALG00000003922|ENSGALG00000005644|ENSGALG00000011715|ENSGALG00000014913|ENSGALG00000015691|ENSGALG00000016142|ENSGALG00000004195|ENSGALG00000017091|ENSGALG00000007305|ENSGALG00000007191|ENSGALG00000004727	http://amigo.geneontology.org/cgi-bin/amigo/term_details?term=GO:0032555
purine ribonucleotide binding	GO:0032555	13	556	0.0885884	ENSGALG00000009844|ENSGALG00000003899|ENSGALG00000003922|ENSGALG00000005644|ENSGALG00000011715|ENSGALG00000014913|ENSGALG00000015691|ENSGALG00000016142|ENSGALG00000004195|ENSGALG00000017091|ENSGALG00000007305|ENSGALG00000007191|ENSGALG00000004727	http://amigo.geneontology.org/cgi-bin/amigo/term_details?term=GO:0032555
multicellular organismal homeostasis	GO:0048871	3	67	0.0886294	ENSGALG00000005662|ENSGALG00000010926|ENSGALG00000009963	http://amigo.geneontology.org/cgi-bin/amigo/term_details?term=GO:0048871
multicellular organismal homeostasis	GO:0048871	3	67	0.0886294	ENSGALG00000005662|ENSGALG00000010926|ENSGALG00000009963	http://amigo.geneontology.org/cgi-bin/amigo/term_details?term=GO:0048871
purine nucleotide binding	GO:0017076	13	559	0.0913593	ENSGALG00000009844|ENSGALG00000003899|ENSGALG00000003922|ENSGALG00000005644|ENSGALG00000011715|ENSGALG00000014913|ENSGALG00000015691|ENSGALG00000016142|ENSGALG00000004195|ENSGALG00000017091|ENSGALG00000007305|ENSGALG00000007191|ENSGALG00000004727	http://amigo.geneontology.org/cgi-bin/amigo/term_details?term=GO:0017076
ribonucleotide binding	GO:0032553	13	559	0.0913593	ENSGALG00000009844|ENSGALG00000003899|ENSGALG00000003922|ENSGALG00000005644|ENSGALG00000011715|ENSGALG00000014913|ENSGALG00000015691|ENSGALG00000016142|ENSGALG00000004195|ENSGALG00000017091|ENSGALG00000007305|ENSGALG00000007191|ENSGALG00000004727	http://amigo.geneontology.org/cgi-bin/amigo/term_details?term=GO:0032553
ribonucleotide binding	GO:0032553	13	559	0.0913593	ENSGALG00000009844|ENSGALG00000003899|ENSGALG00000003922|ENSGALG00000005644|ENSGALG00000011715|ENSGALG00000014913|ENSGALG00000015691|ENSGALG00000016142|ENSGALG00000004195|ENSGALG00000017091|ENSGALG00000007305|ENSGALG00000007191|ENSGALG00000004727	http://amigo.geneontology.org/cgi-bin/amigo/term_details?term=GO:0032553
purine nucleotide binding	GO:0017076	13	559	0.0913593	ENSGALG00000009844|ENSGALG00000003899|ENSGALG00000003922|ENSGALG00000005644|ENSGALG00000011715|ENSGALG00000014913|ENSGALG00000015691|ENSGALG00000016142|ENSGALG00000004195|ENSGALG00000017091|ENSGALG00000007305|ENSGALG00000007191|ENSGALG00000004727	http://amigo.geneontology.org/cgi-bin/amigo/term_details?term=GO:0017076
macromolecular complex	GO:0032991	26	1292	0.0916579	ENSGALG00000009641|ENSGALG00000016442|ENSGALG00000015691|ENSGALG00000004195|ENSGALG00000009626|ENSGALG00000016261|ENSGALG00000016388|ENSGALG00000005782|ENSGALG00000009846|ENSGALG00000009690|ENSGALG00000025941|ENSGALG00000003922|ENSGALG00000014801|ENSGALG00000011715|ENSGALG00000002645|ENSGALG00000001234|ENSGALG00000013821|ENSGALG00000012830|ENSGALG00000009971|ENSGALG00000005644|ENSGALG00000002907|…	http://amigo.geneontology.org/cgi-bin/amigo/term_details?term=GO:0032991
macromolecular complex	GO:0032991	26	1292	0.0916579	ENSGALG00000009641|ENSGALG00000016442|ENSGALG00000015691|ENSGALG00000004195|ENSGALG00000009626|ENSGALG00000016261|ENSGALG00000016388|ENSGALG00000005782|ENSGALG00000009846|ENSGALG00000009690|ENSGALG00000025941|ENSGALG00000003922|ENSGALG00000014801|ENSGALG00000011715|ENSGALG00000002645|ENSGALG00000001234|ENSGALG00000013821|ENSGALG00000012830|ENSGALG00000009971|ENSGALG00000005644|ENSGALG00000002907|…	http://amigo.geneontology.org/cgi-bin/amigo/term_details?term=GO:0032991
nucleobase-containing small molecule metabolic process	GO:0055086	5	154	0.0923817	ENSGALG00000009626|ENSGALG00000005662|ENSGALG00000007305|ENSGALG00000007191|ENSGALG00000016442	http://amigo.geneontology.org/cgi-bin/amigo/term_details?term=GO:0055086
nucleobase-containing small molecule metabolic process	GO:0055086	5	154	0.0923817	ENSGALG00000009626|ENSGALG00000005662|ENSGALG00000007305|ENSGALG00000007191|ENSGALG00000016442	http://amigo.geneontology.org/cgi-bin/amigo/term_details?term=GO:0055086
regulation of wound healing	GO:0061041	2	32	0.092527	ENSGALG00000011404|ENSGALG00000009626	http://amigo.geneontology.org/cgi-bin/amigo/term_details?term=GO:0061041
protein C-terminus binding	GO:0008022	2	32	0.092527	ENSGALG00000009971|ENSGALG00000009690	http://amigo.geneontology.org/cgi-bin/amigo/term_details?term=GO:0008022
recycling endosome	GO:0055037	2	32	0.092527	ENSGALG00000003899|ENSGALG00000002169	http://amigo.geneontology.org/cgi-bin/amigo/term_details?term=GO:0055037
protein depolymerization	GO:0051261	2	32	0.092527	ENSGALG00000001475|ENSGALG00000008805	http://amigo.geneontology.org/cgi-bin/amigo/term_details?term=GO:0051261
I band	GO:0031674	2	32	0.092527	ENSGALG00000009844|ENSGALG00000004044	http://amigo.geneontology.org/cgi-bin/amigo/term_details?term=GO:0031674
cellular modified amino acid metabolic process	GO:0006575	2	32	0.092527	ENSGALG00000016325|ENSGALG00000005782	http://amigo.geneontology.org/cgi-bin/amigo/term_details?term=GO:0006575
meiotic nuclear division	GO:0007126	2	32	0.092527	ENSGALG00000009971|ENSGALG00000003922	http://amigo.geneontology.org/cgi-bin/amigo/term_details?term=GO:0007126
regulation of wound healing	GO:0061041	2	32	0.092527	ENSGALG00000011404|ENSGALG00000009626	http://amigo.geneontology.org/cgi-bin/amigo/term_details?term=GO:0061041
protein depolymerization	GO:0051261	2	32	0.092527	ENSGALG00000001475|ENSGALG00000008805	http://amigo.geneontology.org/cgi-bin/amigo/term_details?term=GO:0051261
meiotic nuclear division	GO:0007126	2	32	0.092527	ENSGALG00000009971|ENSGALG00000003922	http://amigo.geneontology.org/cgi-bin/amigo/term_details?term=GO:0007126
cellular modified amino acid metabolic process	GO:0006575	2	32	0.092527	ENSGALG00000016325|ENSGALG00000005782	http://amigo.geneontology.org/cgi-bin/amigo/term_details?term=GO:0006575
I band	GO:0031674	2	32	0.092527	ENSGALG00000009844|ENSGALG00000004044	http://amigo.geneontology.org/cgi-bin/amigo/term_details?term=GO:0031674
recycling endosome	GO:0055037	2	32	0.092527	ENSGALG00000003899|ENSGALG00000002169	http://amigo.geneontology.org/cgi-bin/amigo/term_details?term=GO:0055037
protein C-terminus binding	GO:0008022	2	32	0.092527	ENSGALG00000009971|ENSGALG00000009690	http://amigo.geneontology.org/cgi-bin/amigo/term_details?term=GO:0008022
response to wounding	GO:0009611	4	110	0.0933594	ENSGALG00000011404|ENSGALG00000006689|ENSGALG00000009626|ENSGALG00000001709	http://amigo.geneontology.org/cgi-bin/amigo/term_details?term=GO:0009611
response to organonitrogen compound	GO:0010243	4	110	0.0933594	ENSGALG00000009641|ENSGALG00000005547|ENSGALG00000000277|ENSGALG00000011715	http://amigo.geneontology.org/cgi-bin/amigo/term_details?term=GO:0010243
response to organonitrogen compound	GO:0010243	4	110	0.0933594	ENSGALG00000009641|ENSGALG00000005547|ENSGALG00000000277|ENSGALG00000011715	http://amigo.geneontology.org/cgi-bin/amigo/term_details?term=GO:0010243
response to wounding	GO:0009611	4	110	0.0933594	ENSGALG00000011404|ENSGALG00000006689|ENSGALG00000009626|ENSGALG00000001709	http://amigo.geneontology.org/cgi-bin/amigo/term_details?term=GO:0009611
vasculature development	GO:0001944	5	155	0.0942626	ENSGALG00000009626|ENSGALG00000009641|ENSGALG00000014751|ENSGALG00000017091|ENSGALG00000011331	http://amigo.geneontology.org/cgi-bin/amigo/term_details?term=GO:0001944
vasculature development	GO:0001944	5	155	0.0942626	ENSGALG00000009626|ENSGALG00000009641|ENSGALG00000014751|ENSGALG00000017091|ENSGALG00000011331	http://amigo.geneontology.org/cgi-bin/amigo/term_details?term=GO:0001944
axonogenesis	GO:0007409	4	111	0.0956472	ENSGALG00000001475|ENSGALG00000014261|ENSGALG00000002294|ENSGALG00000004727	http://amigo.geneontology.org/cgi-bin/amigo/term_details?term=GO:0007409
axonogenesis	GO:0007409	4	111	0.0956472	ENSGALG00000001475|ENSGALG00000014261|ENSGALG00000002294|ENSGALG00000004727	http://amigo.geneontology.org/cgi-bin/amigo/term_details?term=GO:0007409
cell part morphogenesis	GO:0032990	6	203	0.0962387	ENSGALG00000009846|ENSGALG00000014261|ENSGALG00000003899|ENSGALG00000001475|ENSGALG00000002294|ENSGALG00000004727	http://amigo.geneontology.org/cgi-bin/amigo/term_details?term=GO:0032990
cell part morphogenesis	GO:0032990	6	203	0.0962387	ENSGALG00000009846|ENSGALG00000014261|ENSGALG00000003899|ENSGALG00000001475|ENSGALG00000002294|ENSGALG00000004727	http://amigo.geneontology.org/cgi-bin/amigo/term_details?term=GO:0032990
mitotic sister chromatid segregation	GO:0000070	2	33	0.0971983	ENSGALG00000015691|ENSGALG00000014801	http://amigo.geneontology.org/cgi-bin/amigo/term_details?term=GO:0000070
mitotic sister chromatid segregation	GO:0000070	2	33	0.0971983	ENSGALG00000015691|ENSGALG00000014801	http://amigo.geneontology.org/cgi-bin/amigo/term_details?term=GO:0000070
cofactor binding	GO:0048037	3	70	0.0975489	ENSGALG00000015057|ENSGALG00000016261|ENSGALG00000011331	http://amigo.geneontology.org/cgi-bin/amigo/term_details?term=GO:0048037
regulation of neuron projection development	GO:0010975	3	70	0.0975489	ENSGALG00000002294|ENSGALG00000003899|ENSGALG00000004727	http://amigo.geneontology.org/cgi-bin/amigo/term_details?term=GO:0010975
cofactor binding	GO:0048037	3	70	0.0975489	ENSGALG00000015057|ENSGALG00000016261|ENSGALG00000011331	http://amigo.geneontology.org/cgi-bin/amigo/term_details?term=GO:0048037
regulation of neuron projection development	GO:0010975	3	70	0.0975489	ENSGALG00000002294|ENSGALG00000003899|ENSGALG00000004727	http://amigo.geneontology.org/cgi-bin/amigo/term_details?term=GO:0010975
regulation of nervous system development	GO:0051960	5	158	0.100023	ENSGALG00000009971|ENSGALG00000002294|ENSGALG00000000277|ENSGALG00000003899|ENSGALG00000004727	http://amigo.geneontology.org/cgi-bin/amigo/term_details?term=GO:0051960
regulation of nervous system development	GO:0051960	5	158	0.100023	ENSGALG00000009971|ENSGALG00000002294|ENSGALG00000000277|ENSGALG00000003899|ENSGALG00000004727	http://amigo.geneontology.org/cgi-bin/amigo/term_details?term=GO:0051960
lipid transport	GO:0006869	3	71	0.1006	ENSGALG00000000277|ENSGALG00000009626|ENSGALG00000001234	http://amigo.geneontology.org/cgi-bin/amigo/term_details?term=GO:0006869
lipid transport	GO:0006869	3	71	0.1006	ENSGALG00000000277|ENSGALG00000009626|ENSGALG00000001234	http://amigo.geneontology.org/cgi-bin/amigo/term_details?term=GO:0006869
mitochondrion localization	GO:0051646	1	6	0.100806	ENSGALG00000014261	http://amigo.geneontology.org/cgi-bin/amigo/term_details?term=GO:0051646
phagocytosis, engulfment	GO:0006911	1	6	0.100806	ENSGALG00000009626	http://amigo.geneontology.org/cgi-bin/amigo/term_details?term=GO:0006911
chondrocyte proliferation	GO:0035988	1	6	0.100806	ENSGALG00000001709	http://amigo.geneontology.org/cgi-bin/amigo/term_details?term=GO:0035988
lactate transmembrane transporter activity	GO:0015129	1	6	0.100806	ENSGALG00000002728	http://amigo.geneontology.org/cgi-bin/amigo/term_details?term=GO:0015129
UTP metabolic process	GO:0046051	1	6	0.100806	ENSGALG00000007305	http://amigo.geneontology.org/cgi-bin/amigo/term_details?term=GO:0046051
germ plasm	GO:0060293	1	6	0.100806	ENSGALG00000002645	http://amigo.geneontology.org/cgi-bin/amigo/term_details?term=GO:0060293
triglyceride-rich lipoprotein particle remodeling	GO:0034370	1	6	0.100806	ENSGALG00000001234	http://amigo.geneontology.org/cgi-bin/amigo/term_details?term=GO:0034370
negative regulation of microtubule polymerization	GO:0031115	1	6	0.100806	ENSGALG00000001475	http://amigo.geneontology.org/cgi-bin/amigo/term_details?term=GO:0031115
cell cycle DNA replication	GO:0044786	1	6	0.100806	ENSGALG00000015712	http://amigo.geneontology.org/cgi-bin/amigo/term_details?term=GO:0044786
response to ethanol	GO:0045471	1	6	0.100806	ENSGALG00000000277	http://amigo.geneontology.org/cgi-bin/amigo/term_details?term=GO:0045471
glycosaminoglycan catabolic process	GO:0006027	1	6	0.100806	ENSGALG00000016761	http://amigo.geneontology.org/cgi-bin/amigo/term_details?term=GO:0006027
toll-like receptor 2 signaling pathway	GO:0034134	1	6	0.100806	ENSGALG00000005547	http://amigo.geneontology.org/cgi-bin/amigo/term_details?term=GO:0034134
toll-like receptor 4 signaling pathway	GO:0034142	1	6	0.100806	ENSGALG00000005547	http://amigo.geneontology.org/cgi-bin/amigo/term_details?term=GO:0034142
condensed nuclear chromosome, centromeric region	GO:0000780	1	6	0.100806	ENSGALG00000014801	http://amigo.geneontology.org/cgi-bin/amigo/term_details?term=GO:0000780
pericentric heterochromatin	GO:0005721	1	6	0.100806	ENSGALG00000007537	http://amigo.geneontology.org/cgi-bin/amigo/term_details?term=GO:0005721
P granule	GO:0043186	1	6	0.100806	ENSGALG00000002645	http://amigo.geneontology.org/cgi-bin/amigo/term_details?term=GO:0043186
phosphatidylinositol phospholipase C activity	GO:0004435	1	6	0.100806	ENSGALG00000013123	http://amigo.geneontology.org/cgi-bin/amigo/term_details?term=GO:0004435
very-low-density lipoprotein particle remodeling	GO:0034372	1	6	0.100806	ENSGALG00000001234	http://amigo.geneontology.org/cgi-bin/amigo/term_details?term=GO:0034372
pole plasm	GO:0045495	1	6	0.100806	ENSGALG00000002645	http://amigo.geneontology.org/cgi-bin/amigo/term_details?term=GO:0045495
laminin binding	GO:0043236	1	6	0.100806	ENSGALG00000009626	http://amigo.geneontology.org/cgi-bin/amigo/term_details?term=GO:0043236
response to ischemia	GO:0002931	1	6	0.100806	ENSGALG00000014261	http://amigo.geneontology.org/cgi-bin/amigo/term_details?term=GO:0002931
high-density lipoprotein particle remodeling	GO:0034375	1	6	0.100806	ENSGALG00000001234	http://amigo.geneontology.org/cgi-bin/amigo/term_details?term=GO:0034375
guanosine-containing compound biosynthetic process	GO:1901070	1	6	0.100806	ENSGALG00000007305	http://amigo.geneontology.org/cgi-bin/amigo/term_details?term=GO:1901070
regulation of interleukin-4 production	GO:0032673	1	6	0.100806	ENSGALG00000012830	http://amigo.geneontology.org/cgi-bin/amigo/term_details?term=GO:0032673
lactate transport	GO:0015727	1	6	0.100806	ENSGALG00000002728	http://amigo.geneontology.org/cgi-bin/amigo/term_details?term=GO:0015727
lactate transmembrane transport	GO:0035873	1	6	0.100806	ENSGALG00000002728	http://amigo.geneontology.org/cgi-bin/amigo/term_details?term=GO:0035873
regulation of hormone metabolic process	GO:0032350	1	6	0.100806	ENSGALG00000000277	http://amigo.geneontology.org/cgi-bin/amigo/term_details?term=GO:0032350
semaphorin-plexin signaling pathway	GO:0071526	1	6	0.100806	ENSGALG00000002294	http://amigo.geneontology.org/cgi-bin/amigo/term_details?term=GO:0071526
reverse cholesterol transport	GO:0043691	1	6	0.100806	ENSGALG00000001234	http://amigo.geneontology.org/cgi-bin/amigo/term_details?term=GO:0043691
response to muscle stretch	GO:0035994	1	6	0.100806	ENSGALG00000004044	http://amigo.geneontology.org/cgi-bin/amigo/term_details?term=GO:0035994
defense response to fungus	GO:0050832	1	6	0.100806	ENSGALG00000022815	http://amigo.geneontology.org/cgi-bin/amigo/term_details?term=GO:0050832
interleukin-4 production	GO:0032633	1	6	0.100806	ENSGALG00000012830	http://amigo.geneontology.org/cgi-bin/amigo/term_details?term=GO:0032633
DNA ligation	GO:0006266	1	6	0.100806	ENSGALG00000003922	http://amigo.geneontology.org/cgi-bin/amigo/term_details?term=GO:0006266
interleukin-10 production	GO:0032613	1	6	0.100806	ENSGALG00000012830	http://amigo.geneontology.org/cgi-bin/amigo/term_details?term=GO:0032613
response to cold	GO:0009409	1	6	0.100806	ENSGALG00000011715	http://amigo.geneontology.org/cgi-bin/amigo/term_details?term=GO:0009409
antigen processing and presentation of peptide or polysaccharide antigen via MHC class II	GO:0002504	1	6	0.100806	ENSGALG00000009626	http://amigo.geneontology.org/cgi-bin/amigo/term_details?term=GO:0002504
phospholipase C activity	GO:0004629	1	6	0.100806	ENSGALG00000013123	http://amigo.geneontology.org/cgi-bin/amigo/term_details?term=GO:0004629
negative regulation of fibroblast growth factor receptor signaling pathway	GO:0040037	1	6	0.100806	ENSGALG00000009626	http://amigo.geneontology.org/cgi-bin/amigo/term_details?term=GO:0040037
semaphorin-plexin signaling pathway	GO:0071526	1	6	0.100806	ENSGALG00000002294	http://amigo.geneontology.org/cgi-bin/amigo/term_details?term=GO:0071526
phospholipase C activity	GO:0004629	1	6	0.100806	ENSGALG00000013123	http://amigo.geneontology.org/cgi-bin/amigo/term_details?term=GO:0004629
response to muscle stretch	GO:0035994	1	6	0.100806	ENSGALG00000004044	http://amigo.geneontology.org/cgi-bin/amigo/term_details?term=GO:0035994
defense response to fungus	GO:0050832	1	6	0.100806	ENSGALG00000022815	http://amigo.geneontology.org/cgi-bin/amigo/term_details?term=GO:0050832
chondrocyte proliferation	GO:0035988	1	6	0.100806	ENSGALG00000001709	http://amigo.geneontology.org/cgi-bin/amigo/term_details?term=GO:0035988
lactate transmembrane transporter activity	GO:0015129	1	6	0.100806	ENSGALG00000002728	http://amigo.geneontology.org/cgi-bin/amigo/term_details?term=GO:0015129
pole plasm	GO:0045495	1	6	0.100806	ENSGALG00000002645	http://amigo.geneontology.org/cgi-bin/amigo/term_details?term=GO:0045495
response to cold	GO:0009409	1	6	0.100806	ENSGALG00000011715	http://amigo.geneontology.org/cgi-bin/amigo/term_details?term=GO:0009409
antigen processing and presentation of peptide or polysaccharide antigen via MHC class II	GO:0002504	1	6	0.100806	ENSGALG00000009626	http://amigo.geneontology.org/cgi-bin/amigo/term_details?term=GO:0002504
lactate transport	GO:0015727	1	6	0.100806	ENSGALG00000002728	http://amigo.geneontology.org/cgi-bin/amigo/term_details?term=GO:0015727
lactate transmembrane transport	GO:0035873	1	6	0.100806	ENSGALG00000002728	http://amigo.geneontology.org/cgi-bin/amigo/term_details?term=GO:0035873
phosphatidylinositol phospholipase C activity	GO:0004435	1	6	0.100806	ENSGALG00000013123	http://amigo.geneontology.org/cgi-bin/amigo/term_details?term=GO:0004435
P granule	GO:0043186	1	6	0.100806	ENSGALG00000002645	http://amigo.geneontology.org/cgi-bin/amigo/term_details?term=GO:0043186
high-density lipoprotein particle remodeling	GO:0034375	1	6	0.100806	ENSGALG00000001234	http://amigo.geneontology.org/cgi-bin/amigo/term_details?term=GO:0034375
negative regulation of microtubule polymerization	GO:0031115	1	6	0.100806	ENSGALG00000001475	http://amigo.geneontology.org/cgi-bin/amigo/term_details?term=GO:0031115
triglyceride-rich lipoprotein particle remodeling	GO:0034370	1	6	0.100806	ENSGALG00000001234	http://amigo.geneontology.org/cgi-bin/amigo/term_details?term=GO:0034370
cell cycle DNA replication	GO:0044786	1	6	0.100806	ENSGALG00000015712	http://amigo.geneontology.org/cgi-bin/amigo/term_details?term=GO:0044786
UTP metabolic process	GO:0046051	1	6	0.100806	ENSGALG00000007305	http://amigo.geneontology.org/cgi-bin/amigo/term_details?term=GO:0046051
toll-like receptor 4 signaling pathway	GO:0034142	1	6	0.100806	ENSGALG00000005547	http://amigo.geneontology.org/cgi-bin/amigo/term_details?term=GO:0034142
toll-like receptor 2 signaling pathway	GO:0034134	1	6	0.100806	ENSGALG00000005547	http://amigo.geneontology.org/cgi-bin/amigo/term_details?term=GO:0034134
regulation of hormone metabolic process	GO:0032350	1	6	0.100806	ENSGALG00000000277	http://amigo.geneontology.org/cgi-bin/amigo/term_details?term=GO:0032350
laminin binding	GO:0043236	1	6	0.100806	ENSGALG00000009626	http://amigo.geneontology.org/cgi-bin/amigo/term_details?term=GO:0043236
very-low-density lipoprotein particle remodeling	GO:0034372	1	6	0.100806	ENSGALG00000001234	http://amigo.geneontology.org/cgi-bin/amigo/term_details?term=GO:0034372
reverse cholesterol transport	GO:0043691	1	6	0.100806	ENSGALG00000001234	http://amigo.geneontology.org/cgi-bin/amigo/term_details?term=GO:0043691
interleukin-4 production	GO:0032633	1	6	0.100806	ENSGALG00000012830	http://amigo.geneontology.org/cgi-bin/amigo/term_details?term=GO:0032633
pericentric heterochromatin	GO:0005721	1	6	0.100806	ENSGALG00000007537	http://amigo.geneontology.org/cgi-bin/amigo/term_details?term=GO:0005721
condensed nuclear chromosome, centromeric region	GO:0000780	1	6	0.100806	ENSGALG00000014801	http://amigo.geneontology.org/cgi-bin/amigo/term_details?term=GO:0000780
phagocytosis, engulfment	GO:0006911	1	6	0.100806	ENSGALG00000009626	http://amigo.geneontology.org/cgi-bin/amigo/term_details?term=GO:0006911
response to ethanol	GO:0045471	1	6	0.100806	ENSGALG00000000277	http://amigo.geneontology.org/cgi-bin/amigo/term_details?term=GO:0045471
interleukin-10 production	GO:0032613	1	6	0.100806	ENSGALG00000012830	http://amigo.geneontology.org/cgi-bin/amigo/term_details?term=GO:0032613
negative regulation of fibroblast growth factor receptor signaling pathway	GO:0040037	1	6	0.100806	ENSGALG00000009626	http://amigo.geneontology.org/cgi-bin/amigo/term_details?term=GO:0040037
germ plasm	GO:0060293	1	6	0.100806	ENSGALG00000002645	http://amigo.geneontology.org/cgi-bin/amigo/term_details?term=GO:0060293
regulation of interleukin-4 production	GO:0032673	1	6	0.100806	ENSGALG00000012830	http://amigo.geneontology.org/cgi-bin/amigo/term_details?term=GO:0032673
mitochondrion localization	GO:0051646	1	6	0.100806	ENSGALG00000014261	http://amigo.geneontology.org/cgi-bin/amigo/term_details?term=GO:0051646
guanosine-containing compound biosynthetic process	GO:1901070	1	6	0.100806	ENSGALG00000007305	http://amigo.geneontology.org/cgi-bin/amigo/term_details?term=GO:1901070
glycosaminoglycan catabolic process	GO:0006027	1	6	0.100806	ENSGALG00000016761	http://amigo.geneontology.org/cgi-bin/amigo/term_details?term=GO:0006027
response to ischemia	GO:0002931	1	6	0.100806	ENSGALG00000014261	http://amigo.geneontology.org/cgi-bin/amigo/term_details?term=GO:0002931
DNA ligation	GO:0006266	1	6	0.100806	ENSGALG00000003922	http://amigo.geneontology.org/cgi-bin/amigo/term_details?term=GO:0006266
negative regulation of cytoskeleton organization	GO:0051494	2	34	0.101935	ENSGALG00000001475|ENSGALG00000008805	http://amigo.geneontology.org/cgi-bin/amigo/term_details?term=GO:0051494
positive regulation of innate immune response	GO:0045089	2	34	0.101935	ENSGALG00000005547|ENSGALG00000012830	http://amigo.geneontology.org/cgi-bin/amigo/term_details?term=GO:0045089
meiotic cell cycle process	GO:1903046	2	34	0.101935	ENSGALG00000009971|ENSGALG00000003922	http://amigo.geneontology.org/cgi-bin/amigo/term_details?term=GO:1903046
cardiocyte differentiation	GO:0035051	2	34	0.101935	ENSGALG00000009844|ENSGALG00000004044	http://amigo.geneontology.org/cgi-bin/amigo/term_details?term=GO:0035051
regulation of chemotaxis	GO:0050920	2	34	0.101935	ENSGALG00000002294|ENSGALG00000009626	http://amigo.geneontology.org/cgi-bin/amigo/term_details?term=GO:0050920
positive regulation of innate immune response	GO:0045089	2	34	0.101935	ENSGALG00000005547|ENSGALG00000012830	http://amigo.geneontology.org/cgi-bin/amigo/term_details?term=GO:0045089
cardiocyte differentiation	GO:0035051	2	34	0.101935	ENSGALG00000009844|ENSGALG00000004044	http://amigo.geneontology.org/cgi-bin/amigo/term_details?term=GO:0035051
negative regulation of cytoskeleton organization	GO:0051494	2	34	0.101935	ENSGALG00000001475|ENSGALG00000008805	http://amigo.geneontology.org/cgi-bin/amigo/term_details?term=GO:0051494
regulation of chemotaxis	GO:0050920	2	34	0.101935	ENSGALG00000002294|ENSGALG00000009626	http://amigo.geneontology.org/cgi-bin/amigo/term_details?term=GO:0050920
meiotic cell cycle process	GO:1903046	2	34	0.101935	ENSGALG00000009971|ENSGALG00000003922	http://amigo.geneontology.org/cgi-bin/amigo/term_details?term=GO:1903046
cytoskeletal protein binding	GO:0008092	6	207	0.102977	ENSGALG00000009844|ENSGALG00000001475|ENSGALG00000005644|ENSGALG00000004195|ENSGALG00000004044|ENSGALG00000008805	http://amigo.geneontology.org/cgi-bin/amigo/term_details?term=GO:0008092
cytoskeletal protein binding	GO:0008092	6	207	0.102977	ENSGALG00000009844|ENSGALG00000001475|ENSGALG00000005644|ENSGALG00000004195|ENSGALG00000004044|ENSGALG00000008805	http://amigo.geneontology.org/cgi-bin/amigo/term_details?term=GO:0008092
nucleoside metabolic process	GO:0009116	3	72	0.10369	ENSGALG00000005662|ENSGALG00000007305|ENSGALG00000007191	http://amigo.geneontology.org/cgi-bin/amigo/term_details?term=GO:0009116
nucleoside metabolic process	GO:0009116	3	72	0.10369	ENSGALG00000005662|ENSGALG00000007305|ENSGALG00000007191	http://amigo.geneontology.org/cgi-bin/amigo/term_details?term=GO:0009116
cell surface receptor signaling pathway	GO:0007166	13	573	0.105001	ENSGALG00000005782|ENSGALG00000009641|ENSGALG00000025941|ENSGALG00000010152|ENSGALG00000005644|ENSGALG00000002554|ENSGALG00000002294|ENSGALG00000011244|ENSGALG00000019761|ENSGALG00000017091|ENSGALG00000009626|ENSGALG00000009241|ENSGALG00000014913	http://amigo.geneontology.org/cgi-bin/amigo/term_details?term=GO:0007166
cell surface receptor signaling pathway	GO:0007166	13	573	0.105001	ENSGALG00000005782|ENSGALG00000009641|ENSGALG00000025941|ENSGALG00000010152|ENSGALG00000005644|ENSGALG00000002554|ENSGALG00000002294|ENSGALG00000011244|ENSGALG00000019761|ENSGALG00000017091|ENSGALG00000009626|ENSGALG00000009241|ENSGALG00000014913	http://amigo.geneontology.org/cgi-bin/amigo/term_details?term=GO:0007166
ion binding	GO:0043167	19	909	0.105772	ENSGALG00000000529|ENSGALG00000004044|ENSGALG00000009626|ENSGALG00000003922|ENSGALG00000014616|ENSGALG00000010331|ENSGALG00000005644|ENSGALG00000000585|ENSGALG00000010674|ENSGALG00000009601|ENSGALG00000017184|ENSGALG00000002907|ENSGALG00000011266|ENSGALG00000011331|ENSGALG00000004184|ENSGALG00000011244|ENSGALG00000014751|ENSGALG00000007191|ENSGALG00000001234	http://amigo.geneontology.org/cgi-bin/amigo/term_details?term=GO:0043167
ion binding	GO:0043167	19	909	0.105772	ENSGALG00000000529|ENSGALG00000004044|ENSGALG00000009626|ENSGALG00000003922|ENSGALG00000014616|ENSGALG00000010331|ENSGALG00000005644|ENSGALG00000000585|ENSGALG00000010674|ENSGALG00000009601|ENSGALG00000017184|ENSGALG00000002907|ENSGALG00000011266|ENSGALG00000011331|ENSGALG00000004184|ENSGALG00000011244|ENSGALG00000014751|ENSGALG00000007191|ENSGALG00000001234	http://amigo.geneontology.org/cgi-bin/amigo/term_details?term=GO:0043167
regulation of response to stimulus	GO:0048583	16	740	0.106067	ENSGALG00000005782|ENSGALG00000005547|ENSGALG00000014261|ENSGALG00000002549|ENSGALG00000025941|ENSGALG00000005644|ENSGALG00000002294|ENSGALG00000011331|ENSGALG00000011244|ENSGALG00000019761|ENSGALG00000011404|ENSGALG00000009626|ENSGALG00000004675|ENSGALG00000014913|ENSGALG00000008713|ENSGALG00000012830	http://amigo.geneontology.org/cgi-bin/amigo/term_details?term=GO:0048583
regulation of response to stimulus	GO:0048583	16	740	0.106067	ENSGALG00000005782|ENSGALG00000005547|ENSGALG00000014261|ENSGALG00000002549|ENSGALG00000025941|ENSGALG00000005644|ENSGALG00000002294|ENSGALG00000011331|ENSGALG00000011244|ENSGALG00000019761|ENSGALG00000011404|ENSGALG00000009626|ENSGALG00000004675|ENSGALG00000014913|ENSGALG00000008713|ENSGALG00000012830	http://amigo.geneontology.org/cgi-bin/amigo/term_details?term=GO:0048583
phospholipid binding	GO:0005543	3	73	0.106817	ENSGALG00000005644|ENSGALG00000009846|ENSGALG00000009626	http://amigo.geneontology.org/cgi-bin/amigo/term_details?term=GO:0005543
phospholipid binding	GO:0005543	3	73	0.106817	ENSGALG00000005644|ENSGALG00000009846|ENSGALG00000009626	http://amigo.geneontology.org/cgi-bin/amigo/term_details?term=GO:0005543
nucleoside-triphosphatase activity	GO:0017111	6	210	0.10819	ENSGALG00000009844|ENSGALG00000003899|ENSGALG00000003922|ENSGALG00000005644|ENSGALG00000016142|ENSGALG00000004195	http://amigo.geneontology.org/cgi-bin/amigo/term_details?term=GO:0017111
nucleoside-triphosphatase activity	GO:0017111	6	210	0.10819	ENSGALG00000009844|ENSGALG00000003899|ENSGALG00000003922|ENSGALG00000005644|ENSGALG00000016142|ENSGALG00000004195	http://amigo.geneontology.org/cgi-bin/amigo/term_details?term=GO:0017111
regulation of signal transduction	GO:0009966	13	577	0.109114	ENSGALG00000005782|ENSGALG00000005547|ENSGALG00000014261|ENSGALG00000002549|ENSGALG00000025941|ENSGALG00000011331|ENSGALG00000014913|ENSGALG00000019761|ENSGALG00000009626|ENSGALG00000004675|ENSGALG00000011244|ENSGALG00000008713|ENSGALG00000012830	http://amigo.geneontology.org/cgi-bin/amigo/term_details?term=GO:0009966
regulation of signal transduction	GO:0009966	13	577	0.109114	ENSGALG00000005782|ENSGALG00000005547|ENSGALG00000014261|ENSGALG00000002549|ENSGALG00000025941|ENSGALG00000011331|ENSGALG00000014913|ENSGALG00000019761|ENSGALG00000009626|ENSGALG00000004675|ENSGALG00000011244|ENSGALG00000008713|ENSGALG00000012830	http://amigo.geneontology.org/cgi-bin/amigo/term_details?term=GO:0009966
regulation of cellular component movement	GO:0051270	5	163	0.110006	ENSGALG00000001475|ENSGALG00000000277|ENSGALG00000002294|ENSGALG00000006689|ENSGALG00000009626	http://amigo.geneontology.org/cgi-bin/amigo/term_details?term=GO:0051270
regulation of cellular component movement	GO:0051270	5	163	0.110006	ENSGALG00000001475|ENSGALG00000000277|ENSGALG00000002294|ENSGALG00000006689|ENSGALG00000009626	http://amigo.geneontology.org/cgi-bin/amigo/term_details?term=GO:0051270
small molecule binding	GO:0036094	16	745	0.110624	ENSGALG00000009844|ENSGALG00000015057|ENSGALG00000003899|ENSGALG00000003922|ENSGALG00000005644|ENSGALG00000011715|ENSGALG00000014913|ENSGALG00000015691|ENSGALG00000016142|ENSGALG00000001234|ENSGALG00000017091|ENSGALG00000004195|ENSGALG00000016261|ENSGALG00000007305|ENSGALG00000007191|ENSGALG00000004727	http://amigo.geneontology.org/cgi-bin/amigo/term_details?term=GO:0036094
small molecule binding	GO:0036094	16	745	0.110624	ENSGALG00000009844|ENSGALG00000015057|ENSGALG00000003899|ENSGALG00000003922|ENSGALG00000005644|ENSGALG00000011715|ENSGALG00000014913|ENSGALG00000015691|ENSGALG00000016142|ENSGALG00000001234|ENSGALG00000017091|ENSGALG00000004195|ENSGALG00000016261|ENSGALG00000007305|ENSGALG00000007191|ENSGALG00000004727	http://amigo.geneontology.org/cgi-bin/amigo/term_details?term=GO:0036094
cellular protein complex disassembly	GO:0043624	2	36	0.111594	ENSGALG00000001475|ENSGALG00000008805	http://amigo.geneontology.org/cgi-bin/amigo/term_details?term=GO:0043624
mRNA binding	GO:0003729	2	36	0.111594	ENSGALG00000002645|ENSGALG00000015712	http://amigo.geneontology.org/cgi-bin/amigo/term_details?term=GO:0003729
negative regulation of cell growth	GO:0030308	2	36	0.111594	ENSGALG00000002294|ENSGALG00000004727	http://amigo.geneontology.org/cgi-bin/amigo/term_details?term=GO:0030308
glial cell differentiation	GO:0010001	2	36	0.111594	ENSGALG00000005263|ENSGALG00000002554	http://amigo.geneontology.org/cgi-bin/amigo/term_details?term=GO:0010001
negative regulation of cell growth	GO:0030308	2	36	0.111594	ENSGALG00000002294|ENSGALG00000004727	http://amigo.geneontology.org/cgi-bin/amigo/term_details?term=GO:0030308
glial cell differentiation	GO:0010001	2	36	0.111594	ENSGALG00000005263|ENSGALG00000002554	http://amigo.geneontology.org/cgi-bin/amigo/term_details?term=GO:0010001
cellular protein complex disassembly	GO:0043624	2	36	0.111594	ENSGALG00000001475|ENSGALG00000008805	http://amigo.geneontology.org/cgi-bin/amigo/term_details?term=GO:0043624
mRNA binding	GO:0003729	2	36	0.111594	ENSGALG00000002645|ENSGALG00000015712	http://amigo.geneontology.org/cgi-bin/amigo/term_details?term=GO:0003729
glycosyl compound metabolic process	GO:1901657	3	75	0.113179	ENSGALG00000005662|ENSGALG00000007305|ENSGALG00000007191	http://amigo.geneontology.org/cgi-bin/amigo/term_details?term=GO:1901657
glycosyl compound metabolic process	GO:1901657	3	75	0.113179	ENSGALG00000005662|ENSGALG00000007305|ENSGALG00000007191	http://amigo.geneontology.org/cgi-bin/amigo/term_details?term=GO:1901657
positive T cell selection	GO:0043368	1	7	0.114356	ENSGALG00000012830	http://amigo.geneontology.org/cgi-bin/amigo/term_details?term=GO:0043368
pyrimidine ribonucleoside triphosphate biosynthetic process	GO:0009209	1	7	0.114356	ENSGALG00000007305	http://amigo.geneontology.org/cgi-bin/amigo/term_details?term=GO:0009209
cellular response to vascular endothelial growth factor stimulus	GO:0035924	1	7	0.114356	ENSGALG00000017091	http://amigo.geneontology.org/cgi-bin/amigo/term_details?term=GO:0035924
polysome	GO:0005844	1	7	0.114356	ENSGALG00000002645	http://amigo.geneontology.org/cgi-bin/amigo/term_details?term=GO:0005844
phosphorus-oxygen lyase activity	GO:0016849	1	7	0.114356	ENSGALG00000014509	http://amigo.geneontology.org/cgi-bin/amigo/term_details?term=GO:0016849
phosphatidylinositol-3,4-bisphosphate binding	GO:0043325	1	7	0.114356	ENSGALG00000005644	http://amigo.geneontology.org/cgi-bin/amigo/term_details?term=GO:0043325
CTP metabolic process	GO:0046036	1	7	0.114356	ENSGALG00000007305	http://amigo.geneontology.org/cgi-bin/amigo/term_details?term=GO:0046036
inflammatory response to antigenic stimulus	GO:0002437	1	7	0.114356	ENSGALG00000010745	http://amigo.geneontology.org/cgi-bin/amigo/term_details?term=GO:0002437
axo-dendritic transport	GO:0008088	1	7	0.114356	ENSGALG00000014261	http://amigo.geneontology.org/cgi-bin/amigo/term_details?term=GO:0008088
positive regulation of tumor necrosis factor superfamily cytokine production	GO:1903557	1	7	0.114356	ENSGALG00000009626	http://amigo.geneontology.org/cgi-bin/amigo/term_details?term=GO:1903557
regulation of gonadotropin secretion	GO:0032276	1	7	0.114356	ENSGALG00000000277	http://amigo.geneontology.org/cgi-bin/amigo/term_details?term=GO:0032276
positive regulation of interleukin-2 production	GO:0032743	1	7	0.114356	ENSGALG00000012830	http://amigo.geneontology.org/cgi-bin/amigo/term_details?term=GO:0032743
response to UV-B	GO:0010224	1	7	0.114356	ENSGALG00000010331	http://amigo.geneontology.org/cgi-bin/amigo/term_details?term=GO:0010224
CTP biosynthetic process	GO:0006241	1	7	0.114356	ENSGALG00000007305	http://amigo.geneontology.org/cgi-bin/amigo/term_details?term=GO:0006241
axonal transport	GO:0098930	1	7	0.114356	ENSGALG00000014261	http://amigo.geneontology.org/cgi-bin/amigo/term_details?term=GO:0098930
aminoglycan catabolic process	GO:0006026	1	7	0.114356	ENSGALG00000016761	http://amigo.geneontology.org/cgi-bin/amigo/term_details?term=GO:0006026
axon cytoplasm	GO:1904115	1	7	0.114356	ENSGALG00000014261	http://amigo.geneontology.org/cgi-bin/amigo/term_details?term=GO:1904115
regulation of antigen processing and presentation	GO:0002577	1	7	0.114356	ENSGALG00000009626	http://amigo.geneontology.org/cgi-bin/amigo/term_details?term=GO:0002577
cholesterol transporter activity	GO:0017127	1	7	0.114356	ENSGALG00000001234	http://amigo.geneontology.org/cgi-bin/amigo/term_details?term=GO:0017127
ATPase regulator activity	GO:0060590	1	7	0.114356	ENSGALG00000027583	http://amigo.geneontology.org/cgi-bin/amigo/term_details?term=GO:0060590
cellular component disassembly involved in execution phase of apoptosis	GO:0006921	1	7	0.114356	ENSGALG00000003922	http://amigo.geneontology.org/cgi-bin/amigo/term_details?term=GO:0006921
fibrinolysis	GO:0042730	1	7	0.114356	ENSGALG00000009626	http://amigo.geneontology.org/cgi-bin/amigo/term_details?term=GO:0042730
skeletal muscle tissue regeneration	GO:0043403	1	7	0.114356	ENSGALG00000011404	http://amigo.geneontology.org/cgi-bin/amigo/term_details?term=GO:0043403
negative regulation of endothelial cell proliferation	GO:0001937	1	7	0.114356	ENSGALG00000009626	http://amigo.geneontology.org/cgi-bin/amigo/term_details?term=GO:0001937
positive regulation of tumor necrosis factor production	GO:0032760	1	7	0.114356	ENSGALG00000009626	http://amigo.geneontology.org/cgi-bin/amigo/term_details?term=GO:0032760
plasma membrane invagination	GO:0099024	1	7	0.114356	ENSGALG00000009626	http://amigo.geneontology.org/cgi-bin/amigo/term_details?term=GO:0099024
luteinizing hormone secretion	GO:0032275	1	7	0.114356	ENSGALG00000000277	http://amigo.geneontology.org/cgi-bin/amigo/term_details?term=GO:0032275
negative regulation of myeloid leukocyte differentiation	GO:0002762	1	7	0.114356	ENSGALG00000008298	http://amigo.geneontology.org/cgi-bin/amigo/term_details?term=GO:0002762
nuclear nucleosome	GO:0000788	1	7	0.114356	ENSGALG00000012830	http://amigo.geneontology.org/cgi-bin/amigo/term_details?term=GO:0000788
pre-autophagosomal structure membrane	GO:0034045	1	7	0.114356	ENSGALG00000004727	http://amigo.geneontology.org/cgi-bin/amigo/term_details?term=GO:0034045
IMP biosynthetic process	GO:0006188	1	7	0.114356	ENSGALG00000005662	http://amigo.geneontology.org/cgi-bin/amigo/term_details?term=GO:0006188
macrophage differentiation	GO:0030225	1	7	0.114356	ENSGALG00000002554	http://amigo.geneontology.org/cgi-bin/amigo/term_details?term=GO:0030225
phosphatidylinositol-3,4,5-trisphosphate binding	GO:0005547	1	7	0.114356	ENSGALG00000005644	http://amigo.geneontology.org/cgi-bin/amigo/term_details?term=GO:0005547
plasminogen activation	GO:0031639	1	7	0.114356	ENSGALG00000009626	http://amigo.geneontology.org/cgi-bin/amigo/term_details?term=GO:0031639
apoptotic nuclear changes	GO:0030262	1	7	0.114356	ENSGALG00000003922	http://amigo.geneontology.org/cgi-bin/amigo/term_details?term=GO:0030262
negative regulation of blood vessel endothelial cell migration	GO:0043537	1	7	0.114356	ENSGALG00000009626	http://amigo.geneontology.org/cgi-bin/amigo/term_details?term=GO:0043537
macrophage differentiation	GO:0030225	1	7	0.114356	ENSGALG00000002554	http://amigo.geneontology.org/cgi-bin/amigo/term_details?term=GO:0030225
plasminogen activation	GO:0031639	1	7	0.114356	ENSGALG00000009626	http://amigo.geneontology.org/cgi-bin/amigo/term_details?term=GO:0031639
phosphatidylinositol-3,4,5-trisphosphate binding	GO:0005547	1	7	0.114356	ENSGALG00000005644	http://amigo.geneontology.org/cgi-bin/amigo/term_details?term=GO:0005547
positive regulation of tumor necrosis factor production	GO:0032760	1	7	0.114356	ENSGALG00000009626	http://amigo.geneontology.org/cgi-bin/amigo/term_details?term=GO:0032760
cholesterol transporter activity	GO:0017127	1	7	0.114356	ENSGALG00000001234	http://amigo.geneontology.org/cgi-bin/amigo/term_details?term=GO:0017127
IMP biosynthetic process	GO:0006188	1	7	0.114356	ENSGALG00000005662	http://amigo.geneontology.org/cgi-bin/amigo/term_details?term=GO:0006188
phosphatidylinositol-3,4-bisphosphate binding	GO:0043325	1	7	0.114356	ENSGALG00000005644	http://amigo.geneontology.org/cgi-bin/amigo/term_details?term=GO:0043325
cellular component disassembly involved in execution phase of apoptosis	GO:0006921	1	7	0.114356	ENSGALG00000003922	http://amigo.geneontology.org/cgi-bin/amigo/term_details?term=GO:0006921
polysome	GO:0005844	1	7	0.114356	ENSGALG00000002645	http://amigo.geneontology.org/cgi-bin/amigo/term_details?term=GO:0005844
fibrinolysis	GO:0042730	1	7	0.114356	ENSGALG00000009626	http://amigo.geneontology.org/cgi-bin/amigo/term_details?term=GO:0042730
nuclear nucleosome	GO:0000788	1	7	0.114356	ENSGALG00000012830	http://amigo.geneontology.org/cgi-bin/amigo/term_details?term=GO:0000788
CTP biosynthetic process	GO:0006241	1	7	0.114356	ENSGALG00000007305	http://amigo.geneontology.org/cgi-bin/amigo/term_details?term=GO:0006241
negative regulation of blood vessel endothelial cell migration	GO:0043537	1	7	0.114356	ENSGALG00000009626	http://amigo.geneontology.org/cgi-bin/amigo/term_details?term=GO:0043537
ATPase regulator activity	GO:0060590	1	7	0.114356	ENSGALG00000027583	http://amigo.geneontology.org/cgi-bin/amigo/term_details?term=GO:0060590
axon cytoplasm	GO:1904115	1	7	0.114356	ENSGALG00000014261	http://amigo.geneontology.org/cgi-bin/amigo/term_details?term=GO:1904115
skeletal muscle tissue regeneration	GO:0043403	1	7	0.114356	ENSGALG00000011404	http://amigo.geneontology.org/cgi-bin/amigo/term_details?term=GO:0043403
positive T cell selection	GO:0043368	1	7	0.114356	ENSGALG00000012830	http://amigo.geneontology.org/cgi-bin/amigo/term_details?term=GO:0043368
positive regulation of interleukin-2 production	GO:0032743	1	7	0.114356	ENSGALG00000012830	http://amigo.geneontology.org/cgi-bin/amigo/term_details?term=GO:0032743
CTP metabolic process	GO:0046036	1	7	0.114356	ENSGALG00000007305	http://amigo.geneontology.org/cgi-bin/amigo/term_details?term=GO:0046036
regulation of antigen processing and presentation	GO:0002577	1	7	0.114356	ENSGALG00000009626	http://amigo.geneontology.org/cgi-bin/amigo/term_details?term=GO:0002577
response to UV-B	GO:0010224	1	7	0.114356	ENSGALG00000010331	http://amigo.geneontology.org/cgi-bin/amigo/term_details?term=GO:0010224
cellular response to vascular endothelial growth factor stimulus	GO:0035924	1	7	0.114356	ENSGALG00000017091	http://amigo.geneontology.org/cgi-bin/amigo/term_details?term=GO:0035924
pre-autophagosomal structure membrane	GO:0034045	1	7	0.114356	ENSGALG00000004727	http://amigo.geneontology.org/cgi-bin/amigo/term_details?term=GO:0034045
negative regulation of endothelial cell proliferation	GO:0001937	1	7	0.114356	ENSGALG00000009626	http://amigo.geneontology.org/cgi-bin/amigo/term_details?term=GO:0001937
regulation of gonadotropin secretion	GO:0032276	1	7	0.114356	ENSGALG00000000277	http://amigo.geneontology.org/cgi-bin/amigo/term_details?term=GO:0032276
axo-dendritic transport	GO:0008088	1	7	0.114356	ENSGALG00000014261	http://amigo.geneontology.org/cgi-bin/amigo/term_details?term=GO:0008088
plasma membrane invagination	GO:0099024	1	7	0.114356	ENSGALG00000009626	http://amigo.geneontology.org/cgi-bin/amigo/term_details?term=GO:0099024
pyrimidine ribonucleoside triphosphate biosynthetic process	GO:0009209	1	7	0.114356	ENSGALG00000007305	http://amigo.geneontology.org/cgi-bin/amigo/term_details?term=GO:0009209
aminoglycan catabolic process	GO:0006026	1	7	0.114356	ENSGALG00000016761	http://amigo.geneontology.org/cgi-bin/amigo/term_details?term=GO:0006026
inflammatory response to antigenic stimulus	GO:0002437	1	7	0.114356	ENSGALG00000010745	http://amigo.geneontology.org/cgi-bin/amigo/term_details?term=GO:0002437
phosphorus-oxygen lyase activity	GO:0016849	1	7	0.114356	ENSGALG00000014509	http://amigo.geneontology.org/cgi-bin/amigo/term_details?term=GO:0016849
negative regulation of myeloid leukocyte differentiation	GO:0002762	1	7	0.114356	ENSGALG00000008298	http://amigo.geneontology.org/cgi-bin/amigo/term_details?term=GO:0002762
axonal transport	GO:0098930	1	7	0.114356	ENSGALG00000014261	http://amigo.geneontology.org/cgi-bin/amigo/term_details?term=GO:0098930
apoptotic nuclear changes	GO:0030262	1	7	0.114356	ENSGALG00000003922	http://amigo.geneontology.org/cgi-bin/amigo/term_details?term=GO:0030262
positive regulation of tumor necrosis factor superfamily cytokine production	GO:1903557	1	7	0.114356	ENSGALG00000009626	http://amigo.geneontology.org/cgi-bin/amigo/term_details?term=GO:1903557
luteinizing hormone secretion	GO:0032275	1	7	0.114356	ENSGALG00000000277	http://amigo.geneontology.org/cgi-bin/amigo/term_details?term=GO:0032275
nucleotide binding	GO:0000166	15	694	0.115422	ENSGALG00000009844|ENSGALG00000015057|ENSGALG00000003899|ENSGALG00000003922|ENSGALG00000005644|ENSGALG00000011715|ENSGALG00000014913|ENSGALG00000015691|ENSGALG00000016142|ENSGALG00000004195|ENSGALG00000017091|ENSGALG00000016261|ENSGALG00000007305|ENSGALG00000007191|ENSGALG00000004727	http://amigo.geneontology.org/cgi-bin/amigo/term_details?term=GO:0000166
nucleoside phosphate binding	GO:1901265	15	694	0.115422	ENSGALG00000009844|ENSGALG00000015057|ENSGALG00000003899|ENSGALG00000003922|ENSGALG00000005644|ENSGALG00000011715|ENSGALG00000014913|ENSGALG00000015691|ENSGALG00000016142|ENSGALG00000004195|ENSGALG00000017091|ENSGALG00000016261|ENSGALG00000007305|ENSGALG00000007191|ENSGALG00000004727	http://amigo.geneontology.org/cgi-bin/amigo/term_details?term=GO:1901265
nucleotide binding	GO:0000166	15	694	0.115422	ENSGALG00000009844|ENSGALG00000015057|ENSGALG00000003899|ENSGALG00000003922|ENSGALG00000005644|ENSGALG00000011715|ENSGALG00000014913|ENSGALG00000015691|ENSGALG00000016142|ENSGALG00000004195|ENSGALG00000017091|ENSGALG00000016261|ENSGALG00000007305|ENSGALG00000007191|ENSGALG00000004727	http://amigo.geneontology.org/cgi-bin/amigo/term_details?term=GO:0000166
nucleoside phosphate binding	GO:1901265	15	694	0.115422	ENSGALG00000009844|ENSGALG00000015057|ENSGALG00000003899|ENSGALG00000003922|ENSGALG00000005644|ENSGALG00000011715|ENSGALG00000014913|ENSGALG00000015691|ENSGALG00000016142|ENSGALG00000004195|ENSGALG00000017091|ENSGALG00000016261|ENSGALG00000007305|ENSGALG00000007191|ENSGALG00000004727	http://amigo.geneontology.org/cgi-bin/amigo/term_details?term=GO:1901265
regulation of response to wounding	GO:1903034	2	37	0.116509	ENSGALG00000011404|ENSGALG00000009626	http://amigo.geneontology.org/cgi-bin/amigo/term_details?term=GO:1903034
negative regulation of protein complex assembly	GO:0031333	2	37	0.116509	ENSGALG00000001475|ENSGALG00000008805	http://amigo.geneontology.org/cgi-bin/amigo/term_details?term=GO:0031333
phosphatidylinositol phosphate binding	GO:1901981	2	37	0.116509	ENSGALG00000005644|ENSGALG00000009846	http://amigo.geneontology.org/cgi-bin/amigo/term_details?term=GO:1901981
regulation of axonogenesis	GO:0050770	2	37	0.116509	ENSGALG00000002294|ENSGALG00000004727	http://amigo.geneontology.org/cgi-bin/amigo/term_details?term=GO:0050770
neuron migration	GO:0001764	2	37	0.116509	ENSGALG00000000277|ENSGALG00000002294	http://amigo.geneontology.org/cgi-bin/amigo/term_details?term=GO:0001764
regulation of axonogenesis	GO:0050770	2	37	0.116509	ENSGALG00000002294|ENSGALG00000004727	http://amigo.geneontology.org/cgi-bin/amigo/term_details?term=GO:0050770
neuron migration	GO:0001764	2	37	0.116509	ENSGALG00000000277|ENSGALG00000002294	http://amigo.geneontology.org/cgi-bin/amigo/term_details?term=GO:0001764
negative regulation of protein complex assembly	GO:0031333	2	37	0.116509	ENSGALG00000001475|ENSGALG00000008805	http://amigo.geneontology.org/cgi-bin/amigo/term_details?term=GO:0031333
regulation of response to wounding	GO:1903034	2	37	0.116509	ENSGALG00000011404|ENSGALG00000009626	http://amigo.geneontology.org/cgi-bin/amigo/term_details?term=GO:1903034
phosphatidylinositol phosphate binding	GO:1901981	2	37	0.116509	ENSGALG00000005644|ENSGALG00000009846	http://amigo.geneontology.org/cgi-bin/amigo/term_details?term=GO:1901981
lipid localization	GO:0010876	3	77	0.119683	ENSGALG00000000277|ENSGALG00000009626|ENSGALG00000001234	http://amigo.geneontology.org/cgi-bin/amigo/term_details?term=GO:0010876
lipid localization	GO:0010876	3	77	0.119683	ENSGALG00000000277|ENSGALG00000009626|ENSGALG00000001234	http://amigo.geneontology.org/cgi-bin/amigo/term_details?term=GO:0010876
cytoskeleton organization	GO:0007010	7	267	0.120383	ENSGALG00000009844|ENSGALG00000001475|ENSGALG00000008805|ENSGALG00000014801|ENSGALG00000008584|ENSGALG00000004044|ENSGALG00000008713	http://amigo.geneontology.org/cgi-bin/amigo/term_details?term=GO:0007010
cytoskeleton organization	GO:0007010	7	267	0.120383	ENSGALG00000009844|ENSGALG00000001475|ENSGALG00000008805|ENSGALG00000014801|ENSGALG00000008584|ENSGALG00000004044|ENSGALG00000008713	http://amigo.geneontology.org/cgi-bin/amigo/term_details?term=GO:0007010
movement of cell or subcellular component	GO:0006928	9	371	0.120595	ENSGALG00000009844|ENSGALG00000000277|ENSGALG00000001475|ENSGALG00000005644|ENSGALG00000002294|ENSGALG00000014261|ENSGALG00000004195|ENSGALG00000009626|ENSGALG00000006689	http://amigo.geneontology.org/cgi-bin/amigo/term_details?term=GO:0006928
movement of cell or subcellular component	GO:0006928	9	371	0.120595	ENSGALG00000009844|ENSGALG00000000277|ENSGALG00000001475|ENSGALG00000005644|ENSGALG00000002294|ENSGALG00000014261|ENSGALG00000004195|ENSGALG00000009626|ENSGALG00000006689	http://amigo.geneontology.org/cgi-bin/amigo/term_details?term=GO:0006928
reactive oxygen species metabolic process	GO:0072593	2	38	0.121479	ENSGALG00000016261|ENSGALG00000009626	http://amigo.geneontology.org/cgi-bin/amigo/term_details?term=GO:0072593
hydrolase activity, acting on carbon-nitrogen (but not peptide) bonds	GO:0016810	2	38	0.121479	ENSGALG00000005662|ENSGALG00000010674	http://amigo.geneontology.org/cgi-bin/amigo/term_details?term=GO:0016810
reactive oxygen species metabolic process	GO:0072593	2	38	0.121479	ENSGALG00000016261|ENSGALG00000009626	http://amigo.geneontology.org/cgi-bin/amigo/term_details?term=GO:0072593
hydrolase activity, acting on carbon-nitrogen (but not peptide) bonds	GO:0016810	2	38	0.121479	ENSGALG00000005662|ENSGALG00000010674	http://amigo.geneontology.org/cgi-bin/amigo/term_details?term=GO:0016810
cellular component biogenesis	GO:0044085	14	648	0.125682	ENSGALG00000009844|ENSGALG00000009846|ENSGALG00000009641|ENSGALG00000003899|ENSGALG00000016442|ENSGALG00000001475|ENSGALG00000008713|ENSGALG00000008805|ENSGALG00000017120|ENSGALG00000010995|ENSGALG00000011331|ENSGALG00000004044|ENSGALG00000013821|ENSGALG00000007191	http://amigo.geneontology.org/cgi-bin/amigo/term_details?term=GO:0044085
cellular component biogenesis	GO:0044085	14	648	0.125682	ENSGALG00000009844|ENSGALG00000009846|ENSGALG00000009641|ENSGALG00000003899|ENSGALG00000016442|ENSGALG00000001475|ENSGALG00000008713|ENSGALG00000008805|ENSGALG00000017120|ENSGALG00000010995|ENSGALG00000011331|ENSGALG00000004044|ENSGALG00000013821|ENSGALG00000007191	http://amigo.geneontology.org/cgi-bin/amigo/term_details?term=GO:0044085
growth factor binding	GO:0019838	2	39	0.1265	ENSGALG00000009641|ENSGALG00000009626	http://amigo.geneontology.org/cgi-bin/amigo/term_details?term=GO:0019838
growth factor binding	GO:0019838	2	39	0.1265	ENSGALG00000009641|ENSGALG00000009626	http://amigo.geneontology.org/cgi-bin/amigo/term_details?term=GO:0019838
cell morphogenesis involved in neuron differentiation	GO:0048667	4	124	0.127693	ENSGALG00000001475|ENSGALG00000014261|ENSGALG00000002294|ENSGALG00000004727	http://amigo.geneontology.org/cgi-bin/amigo/term_details?term=GO:0048667
organophosphate biosynthetic process	GO:0090407	4	124	0.127693	ENSGALG00000005662|ENSGALG00000007305|ENSGALG00000007191|ENSGALG00000016442	http://amigo.geneontology.org/cgi-bin/amigo/term_details?term=GO:0090407
cell morphogenesis involved in neuron differentiation	GO:0048667	4	124	0.127693	ENSGALG00000001475|ENSGALG00000014261|ENSGALG00000002294|ENSGALG00000004727	http://amigo.geneontology.org/cgi-bin/amigo/term_details?term=GO:0048667
organophosphate biosynthetic process	GO:0090407	4	124	0.127693	ENSGALG00000005662|ENSGALG00000007305|ENSGALG00000007191|ENSGALG00000016442	http://amigo.geneontology.org/cgi-bin/amigo/term_details?term=GO:0090407
negative regulation of axon extension involved in axon guidance	GO:0048843	1	8	0.127704	ENSGALG00000002294	http://amigo.geneontology.org/cgi-bin/amigo/term_details?term=GO:0048843
regulation of microtubule polymerization	GO:0031113	1	8	0.127704	ENSGALG00000001475	http://amigo.geneontology.org/cgi-bin/amigo/term_details?term=GO:0031113
response to protozoan	GO:0001562	1	8	0.127704	ENSGALG00000012830	http://amigo.geneontology.org/cgi-bin/amigo/term_details?term=GO:0001562
establishment of spindle orientation	GO:0051294	1	8	0.127704	ENSGALG00000014801	http://amigo.geneontology.org/cgi-bin/amigo/term_details?term=GO:0051294
Hsp70 protein binding	GO:0030544	1	8	0.127704	ENSGALG00000017120	http://amigo.geneontology.org/cgi-bin/amigo/term_details?term=GO:0030544
myofilament	GO:0036379	1	8	0.127704	ENSGALG00000008805	http://amigo.geneontology.org/cgi-bin/amigo/term_details?term=GO:0036379
walking behavior	GO:0090659	1	8	0.127704	ENSGALG00000014261	http://amigo.geneontology.org/cgi-bin/amigo/term_details?term=GO:0090659
zymogen activation	GO:0031638	1	8	0.127704	ENSGALG00000009626	http://amigo.geneontology.org/cgi-bin/amigo/term_details?term=GO:0031638
striated muscle thin filament	GO:0005865	1	8	0.127704	ENSGALG00000008805	http://amigo.geneontology.org/cgi-bin/amigo/term_details?term=GO:0005865
trabecula formation	GO:0060343	1	8	0.127704	ENSGALG00000019761	http://amigo.geneontology.org/cgi-bin/amigo/term_details?term=GO:0060343
establishment of pigment granule localization	GO:0051905	1	8	0.127704	ENSGALG00000003899	http://amigo.geneontology.org/cgi-bin/amigo/term_details?term=GO:0051905
regulation of membrane depolarization	GO:0003254	1	8	0.127704	ENSGALG00000005782	http://amigo.geneontology.org/cgi-bin/amigo/term_details?term=GO:0003254
pyrimidine ribonucleoside triphosphate metabolic process	GO:0009208	1	8	0.127704	ENSGALG00000007305	http://amigo.geneontology.org/cgi-bin/amigo/term_details?term=GO:0009208
catenin import into nucleus	GO:0035411	1	8	0.127704	ENSGALG00000025941	http://amigo.geneontology.org/cgi-bin/amigo/term_details?term=GO:0035411
melanosome transport	GO:0032402	1	8	0.127704	ENSGALG00000003899	http://amigo.geneontology.org/cgi-bin/amigo/term_details?term=GO:0032402
establishment of melanosome localization	GO:0032401	1	8	0.127704	ENSGALG00000003899	http://amigo.geneontology.org/cgi-bin/amigo/term_details?term=GO:0032401
cell projection cytoplasm	GO:0032838	1	8	0.127704	ENSGALG00000014261	http://amigo.geneontology.org/cgi-bin/amigo/term_details?term=GO:0032838
four-way junction DNA binding	GO:0000400	1	8	0.127704	ENSGALG00000010745	http://amigo.geneontology.org/cgi-bin/amigo/term_details?term=GO:0000400
Wnt-activated receptor activity	GO:0042813	1	8	0.127704	ENSGALG00000009241	http://amigo.geneontology.org/cgi-bin/amigo/term_details?term=GO:0042813
establishment of mitotic spindle orientation	GO:0000132	1	8	0.127704	ENSGALG00000014801	http://amigo.geneontology.org/cgi-bin/amigo/term_details?term=GO:0000132
pyrimidine ribonucleoside biosynthetic process	GO:0046132	1	8	0.127704	ENSGALG00000007305	http://amigo.geneontology.org/cgi-bin/amigo/term_details?term=GO:0046132
regulation of collateral sprouting	GO:0048670	1	8	0.127704	ENSGALG00000004727	http://amigo.geneontology.org/cgi-bin/amigo/term_details?term=GO:0048670
energy homeostasis	GO:0097009	1	8	0.127704	ENSGALG00000005662	http://amigo.geneontology.org/cgi-bin/amigo/term_details?term=GO:0097009
adult walking behavior	GO:0007628	1	8	0.127704	ENSGALG00000014261	http://amigo.geneontology.org/cgi-bin/amigo/term_details?term=GO:0007628
pre-mRNA binding	GO:0036002	1	8	0.127704	ENSGALG00000015712	http://amigo.geneontology.org/cgi-bin/amigo/term_details?term=GO:0036002
SMN-Sm protein complex	GO:0034719	1	8	0.127704	ENSGALG00000013821	http://amigo.geneontology.org/cgi-bin/amigo/term_details?term=GO:0034719
regulation of extrinsic apoptotic signaling pathway via death domain receptors	GO:1902041	1	8	0.127704	ENSGALG00000009626	http://amigo.geneontology.org/cgi-bin/amigo/term_details?term=GO:1902041
regulation of bone resorption	GO:0045124	1	8	0.127704	ENSGALG00000010926	http://amigo.geneontology.org/cgi-bin/amigo/term_details?term=GO:0045124
myeloid dendritic cell activation	GO:0001773	1	8	0.127704	ENSGALG00000012830	http://amigo.geneontology.org/cgi-bin/amigo/term_details?term=GO:0001773
negative regulation of axon guidance	GO:1902668	1	8	0.127704	ENSGALG00000002294	http://amigo.geneontology.org/cgi-bin/amigo/term_details?term=GO:1902668
retinoid binding	GO:0005501	1	8	0.127704	ENSGALG00000002637	http://amigo.geneontology.org/cgi-bin/amigo/term_details?term=GO:0005501
regulation of catenin import into nucleus	GO:0035412	1	8	0.127704	ENSGALG00000025941	http://amigo.geneontology.org/cgi-bin/amigo/term_details?term=GO:0035412
pigment granule transport	GO:0051904	1	8	0.127704	ENSGALG00000003899	http://amigo.geneontology.org/cgi-bin/amigo/term_details?term=GO:0051904
defense response to protozoan	GO:0042832	1	8	0.127704	ENSGALG00000012830	http://amigo.geneontology.org/cgi-bin/amigo/term_details?term=GO:0042832
collateral sprouting	GO:0048668	1	8	0.127704	ENSGALG00000004727	http://amigo.geneontology.org/cgi-bin/amigo/term_details?term=GO:0048668
lipoprotein particle	GO:1990777	1	8	0.127704	ENSGALG00000001234	http://amigo.geneontology.org/cgi-bin/amigo/term_details?term=GO:1990777
protein trimerization	GO:0070206	1	8	0.127704	ENSGALG00000009641	http://amigo.geneontology.org/cgi-bin/amigo/term_details?term=GO:0070206
multi-multicellular organism process	GO:0044706	1	8	0.127704	ENSGALG00000015057	http://amigo.geneontology.org/cgi-bin/amigo/term_details?term=GO:0044706
plasma lipoprotein particle	GO:0034358	1	8	0.127704	ENSGALG00000001234	http://amigo.geneontology.org/cgi-bin/amigo/term_details?term=GO:0034358
AMP metabolic process	GO:0046033	1	8	0.127704	ENSGALG00000005662	http://amigo.geneontology.org/cgi-bin/amigo/term_details?term=GO:0046033
pyrimidine ribonucleotide biosynthetic process	GO:0009220	1	8	0.127704	ENSGALG00000007305	http://amigo.geneontology.org/cgi-bin/amigo/term_details?term=GO:0009220
membrane invagination	GO:0010324	1	8	0.127704	ENSGALG00000009626	http://amigo.geneontology.org/cgi-bin/amigo/term_details?term=GO:0010324
regulation of axon extension involved in axon guidance	GO:0048841	1	8	0.127704	ENSGALG00000002294	http://amigo.geneontology.org/cgi-bin/amigo/term_details?term=GO:0048841
protein-lipid complex	GO:0032994	1	8	0.127704	ENSGALG00000001234	http://amigo.geneontology.org/cgi-bin/amigo/term_details?term=GO:0032994
anaphase-promoting complex	GO:0005680	1	8	0.127704	ENSGALG00000009971	http://amigo.geneontology.org/cgi-bin/amigo/term_details?term=GO:0005680
pyrimidine nucleoside biosynthetic process	GO:0046134	1	8	0.127704	ENSGALG00000007305	http://amigo.geneontology.org/cgi-bin/amigo/term_details?term=GO:0046134
sterol transporter activity	GO:0015248	1	8	0.127704	ENSGALG00000001234	http://amigo.geneontology.org/cgi-bin/amigo/term_details?term=GO:0015248
regulation of meiotic nuclear division	GO:0040020	1	8	0.127704	ENSGALG00000009971	http://amigo.geneontology.org/cgi-bin/amigo/term_details?term=GO:0040020
neuropeptide hormone activity	GO:0005184	1	8	0.127704	ENSGALG00000015419	http://amigo.geneontology.org/cgi-bin/amigo/term_details?term=GO:0005184
isoprenoid binding	GO:0019840	1	8	0.127704	ENSGALG00000002637	http://amigo.geneontology.org/cgi-bin/amigo/term_details?term=GO:0019840
positive regulation of toll-like receptor signaling pathway	GO:0034123	1	8	0.127704	ENSGALG00000005547	http://amigo.geneontology.org/cgi-bin/amigo/term_details?term=GO:0034123
T cell migration	GO:0072678	1	8	0.127704	ENSGALG00000005644	http://amigo.geneontology.org/cgi-bin/amigo/term_details?term=GO:0072678
T cell migration	GO:0072678	1	8	0.127704	ENSGALG00000005644	http://amigo.geneontology.org/cgi-bin/amigo/term_details?term=GO:0072678
plasma lipoprotein particle	GO:0034358	1	8	0.127704	ENSGALG00000001234	http://amigo.geneontology.org/cgi-bin/amigo/term_details?term=GO:0034358
collateral sprouting	GO:0048668	1	8	0.127704	ENSGALG00000004727	http://amigo.geneontology.org/cgi-bin/amigo/term_details?term=GO:0048668
isoprenoid binding	GO:0019840	1	8	0.127704	ENSGALG00000002637	http://amigo.geneontology.org/cgi-bin/amigo/term_details?term=GO:0019840
pre-mRNA binding	GO:0036002	1	8	0.127704	ENSGALG00000015712	http://amigo.geneontology.org/cgi-bin/amigo/term_details?term=GO:0036002
negative regulation of axon extension involved in axon guidance	GO:0048843	1	8	0.127704	ENSGALG00000002294	http://amigo.geneontology.org/cgi-bin/amigo/term_details?term=GO:0048843
striated muscle thin filament	GO:0005865	1	8	0.127704	ENSGALG00000008805	http://amigo.geneontology.org/cgi-bin/amigo/term_details?term=GO:0005865
pigment granule transport	GO:0051904	1	8	0.127704	ENSGALG00000003899	http://amigo.geneontology.org/cgi-bin/amigo/term_details?term=GO:0051904
regulation of meiotic nuclear division	GO:0040020	1	8	0.127704	ENSGALG00000009971	http://amigo.geneontology.org/cgi-bin/amigo/term_details?term=GO:0040020
response to protozoan	GO:0001562	1	8	0.127704	ENSGALG00000012830	http://amigo.geneontology.org/cgi-bin/amigo/term_details?term=GO:0001562
pyrimidine ribonucleotide biosynthetic process	GO:0009220	1	8	0.127704	ENSGALG00000007305	http://amigo.geneontology.org/cgi-bin/amigo/term_details?term=GO:0009220
establishment of spindle orientation	GO:0051294	1	8	0.127704	ENSGALG00000014801	http://amigo.geneontology.org/cgi-bin/amigo/term_details?term=GO:0051294
adult walking behavior	GO:0007628	1	8	0.127704	ENSGALG00000014261	http://amigo.geneontology.org/cgi-bin/amigo/term_details?term=GO:0007628
Hsp70 protein binding	GO:0030544	1	8	0.127704	ENSGALG00000017120	http://amigo.geneontology.org/cgi-bin/amigo/term_details?term=GO:0030544
melanosome transport	GO:0032402	1	8	0.127704	ENSGALG00000003899	http://amigo.geneontology.org/cgi-bin/amigo/term_details?term=GO:0032402
anaphase-promoting complex	GO:0005680	1	8	0.127704	ENSGALG00000009971	http://amigo.geneontology.org/cgi-bin/amigo/term_details?term=GO:0005680
defense response to protozoan	GO:0042832	1	8	0.127704	ENSGALG00000012830	http://amigo.geneontology.org/cgi-bin/amigo/term_details?term=GO:0042832
zymogen activation	GO:0031638	1	8	0.127704	ENSGALG00000009626	http://amigo.geneontology.org/cgi-bin/amigo/term_details?term=GO:0031638
regulation of catenin import into nucleus	GO:0035412	1	8	0.127704	ENSGALG00000025941	http://amigo.geneontology.org/cgi-bin/amigo/term_details?term=GO:0035412
retinoid binding	GO:0005501	1	8	0.127704	ENSGALG00000002637	http://amigo.geneontology.org/cgi-bin/amigo/term_details?term=GO:0005501
four-way junction DNA binding	GO:0000400	1	8	0.127704	ENSGALG00000010745	http://amigo.geneontology.org/cgi-bin/amigo/term_details?term=GO:0000400
SMN-Sm protein complex	GO:0034719	1	8	0.127704	ENSGALG00000013821	http://amigo.geneontology.org/cgi-bin/amigo/term_details?term=GO:0034719
membrane invagination	GO:0010324	1	8	0.127704	ENSGALG00000009626	http://amigo.geneontology.org/cgi-bin/amigo/term_details?term=GO:0010324
establishment of pigment granule localization	GO:0051905	1	8	0.127704	ENSGALG00000003899	http://amigo.geneontology.org/cgi-bin/amigo/term_details?term=GO:0051905
regulation of extrinsic apoptotic signaling pathway via death domain receptors	GO:1902041	1	8	0.127704	ENSGALG00000009626	http://amigo.geneontology.org/cgi-bin/amigo/term_details?term=GO:1902041
pyrimidine ribonucleoside biosynthetic process	GO:0046132	1	8	0.127704	ENSGALG00000007305	http://amigo.geneontology.org/cgi-bin/amigo/term_details?term=GO:0046132
protein-lipid complex	GO:0032994	1	8	0.127704	ENSGALG00000001234	http://amigo.geneontology.org/cgi-bin/amigo/term_details?term=GO:0032994
regulation of microtubule polymerization	GO:0031113	1	8	0.127704	ENSGALG00000001475	http://amigo.geneontology.org/cgi-bin/amigo/term_details?term=GO:0031113
AMP metabolic process	GO:0046033	1	8	0.127704	ENSGALG00000005662	http://amigo.geneontology.org/cgi-bin/amigo/term_details?term=GO:0046033
trabecula formation	GO:0060343	1	8	0.127704	ENSGALG00000019761	http://amigo.geneontology.org/cgi-bin/amigo/term_details?term=GO:0060343
pyrimidine ribonucleoside triphosphate metabolic process	GO:0009208	1	8	0.127704	ENSGALG00000007305	http://amigo.geneontology.org/cgi-bin/amigo/term_details?term=GO:0009208
cell projection cytoplasm	GO:0032838	1	8	0.127704	ENSGALG00000014261	http://amigo.geneontology.org/cgi-bin/amigo/term_details?term=GO:0032838
myeloid dendritic cell activation	GO:0001773	1	8	0.127704	ENSGALG00000012830	http://amigo.geneontology.org/cgi-bin/amigo/term_details?term=GO:0001773
pyrimidine nucleoside biosynthetic process	GO:0046134	1	8	0.127704	ENSGALG00000007305	http://amigo.geneontology.org/cgi-bin/amigo/term_details?term=GO:0046134
catenin import into nucleus	GO:0035411	1	8	0.127704	ENSGALG00000025941	http://amigo.geneontology.org/cgi-bin/amigo/term_details?term=GO:0035411
negative regulation of axon guidance	GO:1902668	1	8	0.127704	ENSGALG00000002294	http://amigo.geneontology.org/cgi-bin/amigo/term_details?term=GO:1902668
sterol transporter activity	GO:0015248	1	8	0.127704	ENSGALG00000001234	http://amigo.geneontology.org/cgi-bin/amigo/term_details?term=GO:0015248
neuropeptide hormone activity	GO:0005184	1	8	0.127704	ENSGALG00000015419	http://amigo.geneontology.org/cgi-bin/amigo/term_details?term=GO:0005184
regulation of bone resorption	GO:0045124	1	8	0.127704	ENSGALG00000010926	http://amigo.geneontology.org/cgi-bin/amigo/term_details?term=GO:0045124
establishment of mitotic spindle orientation	GO:0000132	1	8	0.127704	ENSGALG00000014801	http://amigo.geneontology.org/cgi-bin/amigo/term_details?term=GO:0000132
regulation of axon extension involved in axon guidance	GO:0048841	1	8	0.127704	ENSGALG00000002294	http://amigo.geneontology.org/cgi-bin/amigo/term_details?term=GO:0048841
regulation of membrane depolarization	GO:0003254	1	8	0.127704	ENSGALG00000005782	http://amigo.geneontology.org/cgi-bin/amigo/term_details?term=GO:0003254
multi-multicellular organism process	GO:0044706	1	8	0.127704	ENSGALG00000015057	http://amigo.geneontology.org/cgi-bin/amigo/term_details?term=GO:0044706
walking behavior	GO:0090659	1	8	0.127704	ENSGALG00000014261	http://amigo.geneontology.org/cgi-bin/amigo/term_details?term=GO:0090659
positive regulation of toll-like receptor signaling pathway	GO:0034123	1	8	0.127704	ENSGALG00000005547	http://amigo.geneontology.org/cgi-bin/amigo/term_details?term=GO:0034123
regulation of collateral sprouting	GO:0048670	1	8	0.127704	ENSGALG00000004727	http://amigo.geneontology.org/cgi-bin/amigo/term_details?term=GO:0048670
myofilament	GO:0036379	1	8	0.127704	ENSGALG00000008805	http://amigo.geneontology.org/cgi-bin/amigo/term_details?term=GO:0036379
establishment of melanosome localization	GO:0032401	1	8	0.127704	ENSGALG00000003899	http://amigo.geneontology.org/cgi-bin/amigo/term_details?term=GO:0032401
energy homeostasis	GO:0097009	1	8	0.127704	ENSGALG00000005662	http://amigo.geneontology.org/cgi-bin/amigo/term_details?term=GO:0097009
protein trimerization	GO:0070206	1	8	0.127704	ENSGALG00000009641	http://amigo.geneontology.org/cgi-bin/amigo/term_details?term=GO:0070206
lipoprotein particle	GO:1990777	1	8	0.127704	ENSGALG00000001234	http://amigo.geneontology.org/cgi-bin/amigo/term_details?term=GO:1990777
Wnt-activated receptor activity	GO:0042813	1	8	0.127704	ENSGALG00000009241	http://amigo.geneontology.org/cgi-bin/amigo/term_details?term=GO:0042813
negative regulation of multicellular organismal process	GO:0051241	6	221	0.128438	ENSGALG00000000277|ENSGALG00000008298|ENSGALG00000002294|ENSGALG00000019761|ENSGALG00000009626|ENSGALG00000004727	http://amigo.geneontology.org/cgi-bin/amigo/term_details?term=GO:0051241
neuron development	GO:0048666	6	221	0.128438	ENSGALG00000014261|ENSGALG00000003899|ENSGALG00000001475|ENSGALG00000002294|ENSGALG00000002554|ENSGALG00000004727	http://amigo.geneontology.org/cgi-bin/amigo/term_details?term=GO:0048666
negative regulation of multicellular organismal process	GO:0051241	6	221	0.128438	ENSGALG00000000277|ENSGALG00000008298|ENSGALG00000002294|ENSGALG00000019761|ENSGALG00000009626|ENSGALG00000004727	http://amigo.geneontology.org/cgi-bin/amigo/term_details?term=GO:0051241
neuron development	GO:0048666	6	221	0.128438	ENSGALG00000014261|ENSGALG00000003899|ENSGALG00000001475|ENSGALG00000002294|ENSGALG00000002554|ENSGALG00000004727	http://amigo.geneontology.org/cgi-bin/amigo/term_details?term=GO:0048666
negative regulation of catalytic activity	GO:0043086	5	173	0.131355	ENSGALG00000019761|ENSGALG00000027583|ENSGALG00000014261|ENSGALG00000008713|ENSGALG00000009626	http://amigo.geneontology.org/cgi-bin/amigo/term_details?term=GO:0043086
negative regulation of catalytic activity	GO:0043086	5	173	0.131355	ENSGALG00000019761|ENSGALG00000027583|ENSGALG00000014261|ENSGALG00000008713|ENSGALG00000009626	http://amigo.geneontology.org/cgi-bin/amigo/term_details?term=GO:0043086
synapse organization	GO:0050808	2	40	0.131569	ENSGALG00000009971|ENSGALG00000003899	http://amigo.geneontology.org/cgi-bin/amigo/term_details?term=GO:0050808
protein complex disassembly	GO:0043241	2	40	0.131569	ENSGALG00000001475|ENSGALG00000008805	http://amigo.geneontology.org/cgi-bin/amigo/term_details?term=GO:0043241
regulation of extrinsic apoptotic signaling pathway	GO:2001236	2	40	0.131569	ENSGALG00000005782|ENSGALG00000009626	http://amigo.geneontology.org/cgi-bin/amigo/term_details?term=GO:2001236
regulation of innate immune response	GO:0045088	2	40	0.131569	ENSGALG00000005547|ENSGALG00000012830	http://amigo.geneontology.org/cgi-bin/amigo/term_details?term=GO:0045088
developmental cell growth	GO:0048588	2	40	0.131569	ENSGALG00000002294|ENSGALG00000004727	http://amigo.geneontology.org/cgi-bin/amigo/term_details?term=GO:0048588
regulation of extrinsic apoptotic signaling pathway	GO:2001236	2	40	0.131569	ENSGALG00000005782|ENSGALG00000009626	http://amigo.geneontology.org/cgi-bin/amigo/term_details?term=GO:2001236
protein complex disassembly	GO:0043241	2	40	0.131569	ENSGALG00000001475|ENSGALG00000008805	http://amigo.geneontology.org/cgi-bin/amigo/term_details?term=GO:0043241
developmental cell growth	GO:0048588	2	40	0.131569	ENSGALG00000002294|ENSGALG00000004727	http://amigo.geneontology.org/cgi-bin/amigo/term_details?term=GO:0048588
regulation of innate immune response	GO:0045088	2	40	0.131569	ENSGALG00000005547|ENSGALG00000012830	http://amigo.geneontology.org/cgi-bin/amigo/term_details?term=GO:0045088
synapse organization	GO:0050808	2	40	0.131569	ENSGALG00000009971|ENSGALG00000003899	http://amigo.geneontology.org/cgi-bin/amigo/term_details?term=GO:0050808
pyrophosphatase activity	GO:0016462	6	223	0.132305	ENSGALG00000009844|ENSGALG00000003899|ENSGALG00000003922|ENSGALG00000005644|ENSGALG00000016142|ENSGALG00000004195	http://amigo.geneontology.org/cgi-bin/amigo/term_details?term=GO:0016462
pyrophosphatase activity	GO:0016462	6	223	0.132305	ENSGALG00000009844|ENSGALG00000003899|ENSGALG00000003922|ENSGALG00000005644|ENSGALG00000016142|ENSGALG00000004195	http://amigo.geneontology.org/cgi-bin/amigo/term_details?term=GO:0016462
protein complex assembly	GO:0006461	7	274	0.132309	ENSGALG00000009641|ENSGALG00000016442|ENSGALG00000001475|ENSGALG00000008805|ENSGALG00000010995|ENSGALG00000011331|ENSGALG00000007191	http://amigo.geneontology.org/cgi-bin/amigo/term_details?term=GO:0006461
protein complex biogenesis	GO:0070271	7	274	0.132309	ENSGALG00000009641|ENSGALG00000016442|ENSGALG00000001475|ENSGALG00000008805|ENSGALG00000010995|ENSGALG00000011331|ENSGALG00000007191	http://amigo.geneontology.org/cgi-bin/amigo/term_details?term=GO:0070271
protein complex biogenesis	GO:0070271	7	274	0.132309	ENSGALG00000009641|ENSGALG00000016442|ENSGALG00000001475|ENSGALG00000008805|ENSGALG00000010995|ENSGALG00000011331|ENSGALG00000007191	http://amigo.geneontology.org/cgi-bin/amigo/term_details?term=GO:0070271
protein complex assembly	GO:0006461	7	274	0.132309	ENSGALG00000009641|ENSGALG00000016442|ENSGALG00000001475|ENSGALG00000008805|ENSGALG00000010995|ENSGALG00000011331|ENSGALG00000007191	http://amigo.geneontology.org/cgi-bin/amigo/term_details?term=GO:0006461
regulation of system process	GO:0044057	3	81	0.13309	ENSGALG00000000277|ENSGALG00000004044|ENSGALG00000011404	http://amigo.geneontology.org/cgi-bin/amigo/term_details?term=GO:0044057
regulation of system process	GO:0044057	3	81	0.13309	ENSGALG00000000277|ENSGALG00000004044|ENSGALG00000011404	http://amigo.geneontology.org/cgi-bin/amigo/term_details?term=GO:0044057
neurogenesis	GO:0022008	8	327	0.133709	ENSGALG00000000277|ENSGALG00000003899|ENSGALG00000001475|ENSGALG00000002294|ENSGALG00000014261|ENSGALG00000002554|ENSGALG00000004727|ENSGALG00000005263	http://amigo.geneontology.org/cgi-bin/amigo/term_details?term=GO:0022008
neurogenesis	GO:0022008	8	327	0.133709	ENSGALG00000000277|ENSGALG00000003899|ENSGALG00000001475|ENSGALG00000002294|ENSGALG00000014261|ENSGALG00000002554|ENSGALG00000004727|ENSGALG00000005263	http://amigo.geneontology.org/cgi-bin/amigo/term_details?term=GO:0022008
positive regulation of immune response	GO:0050778	3	82	0.136521	ENSGALG00000005644|ENSGALG00000005547|ENSGALG00000012830	http://amigo.geneontology.org/cgi-bin/amigo/term_details?term=GO:0050778
mitotic cell cycle phase transition	GO:0044772	3	82	0.136521	ENSGALG00000025810|ENSGALG00000009690|ENSGALG00000014843	http://amigo.geneontology.org/cgi-bin/amigo/term_details?term=GO:0044772
mitotic cell cycle phase transition	GO:0044772	3	82	0.136521	ENSGALG00000025810|ENSGALG00000009690|ENSGALG00000014843	http://amigo.geneontology.org/cgi-bin/amigo/term_details?term=GO:0044772
positive regulation of immune response	GO:0050778	3	82	0.136521	ENSGALG00000005644|ENSGALG00000005547|ENSGALG00000012830	http://amigo.geneontology.org/cgi-bin/amigo/term_details?term=GO:0050778
adaptive immune response based on somatic recombination of immune receptors built from immunoglobulin superfamily domains	GO:0002460	2	41	0.136685	ENSGALG00000005644|ENSGALG00000012830	http://amigo.geneontology.org/cgi-bin/amigo/term_details?term=GO:0002460
myeloid leukocyte activation	GO:0002274	2	41	0.136685	ENSGALG00000012830|ENSGALG00000009626	http://amigo.geneontology.org/cgi-bin/amigo/term_details?term=GO:0002274
detection of stimulus	GO:0051606	2	41	0.136685	ENSGALG00000004675|ENSGALG00000004044	http://amigo.geneontology.org/cgi-bin/amigo/term_details?term=GO:0051606
transforming growth factor beta receptor signaling pathway	GO:0007179	2	41	0.136685	ENSGALG00000009641|ENSGALG00000009626	http://amigo.geneontology.org/cgi-bin/amigo/term_details?term=GO:0007179
adaptive immune response based on somatic recombination of immune receptors built from immunoglobulin superfamily domains	GO:0002460	2	41	0.136685	ENSGALG00000005644|ENSGALG00000012830	http://amigo.geneontology.org/cgi-bin/amigo/term_details?term=GO:0002460
transforming growth factor beta receptor signaling pathway	GO:0007179	2	41	0.136685	ENSGALG00000009641|ENSGALG00000009626	http://amigo.geneontology.org/cgi-bin/amigo/term_details?term=GO:0007179
detection of stimulus	GO:0051606	2	41	0.136685	ENSGALG00000004675|ENSGALG00000004044	http://amigo.geneontology.org/cgi-bin/amigo/term_details?term=GO:0051606
myeloid leukocyte activation	GO:0002274	2	41	0.136685	ENSGALG00000012830|ENSGALG00000009626	http://amigo.geneontology.org/cgi-bin/amigo/term_details?term=GO:0002274
hydrolase activity, acting on acid anhydrides, in phosphorus-containing anhydrides	GO:0016818	6	226	0.138209	ENSGALG00000009844|ENSGALG00000003899|ENSGALG00000003922|ENSGALG00000005644|ENSGALG00000016142|ENSGALG00000004195	http://amigo.geneontology.org/cgi-bin/amigo/term_details?term=GO:0016818
hydrolase activity, acting on acid anhydrides	GO:0016817	6	226	0.138209	ENSGALG00000009844|ENSGALG00000003899|ENSGALG00000003922|ENSGALG00000005644|ENSGALG00000016142|ENSGALG00000004195	http://amigo.geneontology.org/cgi-bin/amigo/term_details?term=GO:0016817
hydrolase activity, acting on acid anhydrides	GO:0016817	6	226	0.138209	ENSGALG00000009844|ENSGALG00000003899|ENSGALG00000003922|ENSGALG00000005644|ENSGALG00000016142|ENSGALG00000004195	http://amigo.geneontology.org/cgi-bin/amigo/term_details?term=GO:0016817
hydrolase activity, acting on acid anhydrides, in phosphorus-containing anhydrides	GO:0016818	6	226	0.138209	ENSGALG00000009844|ENSGALG00000003899|ENSGALG00000003922|ENSGALG00000005644|ENSGALG00000016142|ENSGALG00000004195	http://amigo.geneontology.org/cgi-bin/amigo/term_details?term=GO:0016818
gamete generation	GO:0007276	3	83	0.139982	ENSGALG00000010745|ENSGALG00000002645|ENSGALG00000014913	http://amigo.geneontology.org/cgi-bin/amigo/term_details?term=GO:0007276
regulation of apoptotic signaling pathway	GO:2001233	3	83	0.139982	ENSGALG00000005782|ENSGALG00000009626|ENSGALG00000011331	http://amigo.geneontology.org/cgi-bin/amigo/term_details?term=GO:2001233
gamete generation	GO:0007276	3	83	0.139982	ENSGALG00000010745|ENSGALG00000002645|ENSGALG00000014913	http://amigo.geneontology.org/cgi-bin/amigo/term_details?term=GO:0007276
regulation of apoptotic signaling pathway	GO:2001233	3	83	0.139982	ENSGALG00000005782|ENSGALG00000009626|ENSGALG00000011331	http://amigo.geneontology.org/cgi-bin/amigo/term_details?term=GO:2001233
aorta development	GO:0035904	1	9	0.140851	ENSGALG00000014751	http://amigo.geneontology.org/cgi-bin/amigo/term_details?term=GO:0035904
negative regulation of myoblast differentiation	GO:0045662	1	9	0.140851	ENSGALG00000004044	http://amigo.geneontology.org/cgi-bin/amigo/term_details?term=GO:0045662
cellular metabolic compound salvage	GO:0043094	1	9	0.140851	ENSGALG00000005662	http://amigo.geneontology.org/cgi-bin/amigo/term_details?term=GO:0043094
collagen fibril organization	GO:0030199	1	9	0.140851	ENSGALG00000009641	http://amigo.geneontology.org/cgi-bin/amigo/term_details?term=GO:0030199
primary alcohol metabolic process	GO:0034308	1	9	0.140851	ENSGALG00000015147	http://amigo.geneontology.org/cgi-bin/amigo/term_details?term=GO:0034308
extracellular matrix structural constituent	GO:0005201	1	9	0.140851	ENSGALG00000009641	http://amigo.geneontology.org/cgi-bin/amigo/term_details?term=GO:0005201
regulation of sterol transport	GO:0032371	1	9	0.140851	ENSGALG00000001234	http://amigo.geneontology.org/cgi-bin/amigo/term_details?term=GO:0032371
response to antibiotic	GO:0046677	1	9	0.140851	ENSGALG00000006323	http://amigo.geneontology.org/cgi-bin/amigo/term_details?term=GO:0046677
retinol metabolic process	GO:0042572	1	9	0.140851	ENSGALG00000015147	http://amigo.geneontology.org/cgi-bin/amigo/term_details?term=GO:0042572
melanosome localization	GO:0032400	1	9	0.140851	ENSGALG00000003899	http://amigo.geneontology.org/cgi-bin/amigo/term_details?term=GO:0032400
cardiac muscle hypertrophy	GO:0003300	1	9	0.140851	ENSGALG00000004044	http://amigo.geneontology.org/cgi-bin/amigo/term_details?term=GO:0003300
fibroblast migration	GO:0010761	1	9	0.140851	ENSGALG00000009626	http://amigo.geneontology.org/cgi-bin/amigo/term_details?term=GO:0010761
hormone biosynthetic process	GO:0042446	1	9	0.140851	ENSGALG00000000277	http://amigo.geneontology.org/cgi-bin/amigo/term_details?term=GO:0042446
phosphatidylcholine binding	GO:0031210	1	9	0.140851	ENSGALG00000001234	http://amigo.geneontology.org/cgi-bin/amigo/term_details?term=GO:0031210
IMP metabolic process	GO:0046040	1	9	0.140851	ENSGALG00000005662	http://amigo.geneontology.org/cgi-bin/amigo/term_details?term=GO:0046040
triglyceride homeostasis	GO:0070328	1	9	0.140851	ENSGALG00000001234	http://amigo.geneontology.org/cgi-bin/amigo/term_details?term=GO:0070328
acylglycerol homeostasis	GO:0055090	1	9	0.140851	ENSGALG00000001234	http://amigo.geneontology.org/cgi-bin/amigo/term_details?term=GO:0055090
calcium channel regulator activity	GO:0005246	1	9	0.140851	ENSGALG00000027583	http://amigo.geneontology.org/cgi-bin/amigo/term_details?term=GO:0005246
vascular endothelial growth factor receptor signaling pathway	GO:0048010	1	9	0.140851	ENSGALG00000017091	http://amigo.geneontology.org/cgi-bin/amigo/term_details?term=GO:0048010
regulation of cholesterol transport	GO:0032374	1	9	0.140851	ENSGALG00000001234	http://amigo.geneontology.org/cgi-bin/amigo/term_details?term=GO:0032374
sarcoplasmic reticulum	GO:0016529	1	9	0.140851	ENSGALG00000027583	http://amigo.geneontology.org/cgi-bin/amigo/term_details?term=GO:0016529
deoxyribonucleotide metabolic process	GO:0009262	1	9	0.140851	ENSGALG00000016442	http://amigo.geneontology.org/cgi-bin/amigo/term_details?term=GO:0009262
multi-organism behavior	GO:0051705	1	9	0.140851	ENSGALG00000015419	http://amigo.geneontology.org/cgi-bin/amigo/term_details?term=GO:0051705
dendritic cell differentiation	GO:0097028	1	9	0.140851	ENSGALG00000012830	http://amigo.geneontology.org/cgi-bin/amigo/term_details?term=GO:0097028
negative regulation of cell-substrate adhesion	GO:0010812	1	9	0.140851	ENSGALG00000009626	http://amigo.geneontology.org/cgi-bin/amigo/term_details?term=GO:0010812
regulation of axon guidance	GO:1902667	1	9	0.140851	ENSGALG00000002294	http://amigo.geneontology.org/cgi-bin/amigo/term_details?term=GO:1902667
long-chain fatty acid transport	GO:0015909	1	9	0.140851	ENSGALG00000009626	http://amigo.geneontology.org/cgi-bin/amigo/term_details?term=GO:0015909
regulation of macrophage activation	GO:0043030	1	9	0.140851	ENSGALG00000009626	http://amigo.geneontology.org/cgi-bin/amigo/term_details?term=GO:0043030
mitotic recombination	GO:0006312	1	9	0.140851	ENSGALG00000003922	http://amigo.geneontology.org/cgi-bin/amigo/term_details?term=GO:0006312
response to fungus	GO:0009620	1	9	0.140851	ENSGALG00000022815	http://amigo.geneontology.org/cgi-bin/amigo/term_details?term=GO:0009620
protein-lipid complex remodeling	GO:0034368	1	9	0.140851	ENSGALG00000001234	http://amigo.geneontology.org/cgi-bin/amigo/term_details?term=GO:0034368
neuron projection extension involved in neuron projection guidance	GO:1902284	1	9	0.140851	ENSGALG00000002294	http://amigo.geneontology.org/cgi-bin/amigo/term_details?term=GO:1902284
hydrolase activity, hydrolyzing N-glycosyl compounds	GO:0016799	1	9	0.140851	ENSGALG00000014509	http://amigo.geneontology.org/cgi-bin/amigo/term_details?term=GO:0016799
muscle hypertrophy	GO:0014896	1	9	0.140851	ENSGALG00000004044	http://amigo.geneontology.org/cgi-bin/amigo/term_details?term=GO:0014896
negative regulation of microtubule polymerization or depolymerization	GO:0031111	1	9	0.140851	ENSGALG00000001475	http://amigo.geneontology.org/cgi-bin/amigo/term_details?term=GO:0031111
regulation of blood vessel endothelial cell migration	GO:0043535	1	9	0.140851	ENSGALG00000009626	http://amigo.geneontology.org/cgi-bin/amigo/term_details?term=GO:0043535
regulation of fibroblast migration	GO:0010762	1	9	0.140851	ENSGALG00000009626	http://amigo.geneontology.org/cgi-bin/amigo/term_details?term=GO:0010762
phosphatidylcholine metabolic process	GO:0046470	1	9	0.140851	ENSGALG00000001234	http://amigo.geneontology.org/cgi-bin/amigo/term_details?term=GO:0046470
platelet alpha granule	GO:0031091	1	9	0.140851	ENSGALG00000009626	http://amigo.geneontology.org/cgi-bin/amigo/term_details?term=GO:0031091
macromolecular complex remodeling	GO:0034367	1	9	0.140851	ENSGALG00000001234	http://amigo.geneontology.org/cgi-bin/amigo/term_details?term=GO:0034367
coronary vasculature development	GO:0060976	1	9	0.140851	ENSGALG00000014751	http://amigo.geneontology.org/cgi-bin/amigo/term_details?term=GO:0060976
axon terminus	GO:0043679	1	9	0.140851	ENSGALG00000015419	http://amigo.geneontology.org/cgi-bin/amigo/term_details?term=GO:0043679
striated muscle hypertrophy	GO:0014897	1	9	0.140851	ENSGALG00000004044	http://amigo.geneontology.org/cgi-bin/amigo/term_details?term=GO:0014897
cytoskeleton-dependent cytokinesis	GO:0061640	1	9	0.140851	ENSGALG00000008584	http://amigo.geneontology.org/cgi-bin/amigo/term_details?term=GO:0061640
plasma lipoprotein particle remodeling	GO:0034369	1	9	0.140851	ENSGALG00000001234	http://amigo.geneontology.org/cgi-bin/amigo/term_details?term=GO:0034369
DNA secondary structure binding	GO:0000217	1	9	0.140851	ENSGALG00000010745	http://amigo.geneontology.org/cgi-bin/amigo/term_details?term=GO:0000217
dynein binding	GO:0045502	1	9	0.140851	ENSGALG00000009690	http://amigo.geneontology.org/cgi-bin/amigo/term_details?term=GO:0045502
modified amino acid binding	GO:0072341	1	9	0.140851	ENSGALG00000009626	http://amigo.geneontology.org/cgi-bin/amigo/term_details?term=GO:0072341
pigment granule localization	GO:0051875	1	9	0.140851	ENSGALG00000003899	http://amigo.geneontology.org/cgi-bin/amigo/term_details?term=GO:0051875
pyrimidine nucleoside triphosphate biosynthetic process	GO:0009148	1	9	0.140851	ENSGALG00000007305	http://amigo.geneontology.org/cgi-bin/amigo/term_details?term=GO:0009148
regulation of bone remodeling	GO:0046850	1	9	0.140851	ENSGALG00000010926	http://amigo.geneontology.org/cgi-bin/amigo/term_details?term=GO:0046850
reactive oxygen species biosynthetic process	GO:1903409	1	9	0.140851	ENSGALG00000016261	http://amigo.geneontology.org/cgi-bin/amigo/term_details?term=GO:1903409
axon extension involved in axon guidance	GO:0048846	1	9	0.140851	ENSGALG00000002294	http://amigo.geneontology.org/cgi-bin/amigo/term_details?term=GO:0048846
response to antibiotic	GO:0046677	1	9	0.140851	ENSGALG00000006323	http://amigo.geneontology.org/cgi-bin/amigo/term_details?term=GO:0046677
response to fungus	GO:0009620	1	9	0.140851	ENSGALG00000022815	http://amigo.geneontology.org/cgi-bin/amigo/term_details?term=GO:0009620
cytoskeleton-dependent cytokinesis	GO:0061640	1	9	0.140851	ENSGALG00000008584	http://amigo.geneontology.org/cgi-bin/amigo/term_details?term=GO:0061640
IMP metabolic process	GO:0046040	1	9	0.140851	ENSGALG00000005662	http://amigo.geneontology.org/cgi-bin/amigo/term_details?term=GO:0046040
axon terminus	GO:0043679	1	9	0.140851	ENSGALG00000015419	http://amigo.geneontology.org/cgi-bin/amigo/term_details?term=GO:0043679
regulation of macrophage activation	GO:0043030	1	9	0.140851	ENSGALG00000009626	http://amigo.geneontology.org/cgi-bin/amigo/term_details?term=GO:0043030
regulation of sterol transport	GO:0032371	1	9	0.140851	ENSGALG00000001234	http://amigo.geneontology.org/cgi-bin/amigo/term_details?term=GO:0032371
negative regulation of microtubule polymerization or depolymerization	GO:0031111	1	9	0.140851	ENSGALG00000001475	http://amigo.geneontology.org/cgi-bin/amigo/term_details?term=GO:0031111
pigment granule localization	GO:0051875	1	9	0.140851	ENSGALG00000003899	http://amigo.geneontology.org/cgi-bin/amigo/term_details?term=GO:0051875
long-chain fatty acid transport	GO:0015909	1	9	0.140851	ENSGALG00000009626	http://amigo.geneontology.org/cgi-bin/amigo/term_details?term=GO:0015909
reactive oxygen species biosynthetic process	GO:1903409	1	9	0.140851	ENSGALG00000016261	http://amigo.geneontology.org/cgi-bin/amigo/term_details?term=GO:1903409
phosphatidylcholine binding	GO:0031210	1	9	0.140851	ENSGALG00000001234	http://amigo.geneontology.org/cgi-bin/amigo/term_details?term=GO:0031210
deoxyribonucleotide metabolic process	GO:0009262	1	9	0.140851	ENSGALG00000016442	http://amigo.geneontology.org/cgi-bin/amigo/term_details?term=GO:0009262
axon extension involved in axon guidance	GO:0048846	1	9	0.140851	ENSGALG00000002294	http://amigo.geneontology.org/cgi-bin/amigo/term_details?term=GO:0048846
dynein binding	GO:0045502	1	9	0.140851	ENSGALG00000009690	http://amigo.geneontology.org/cgi-bin/amigo/term_details?term=GO:0045502
extracellular matrix structural constituent	GO:0005201	1	9	0.140851	ENSGALG00000009641	http://amigo.geneontology.org/cgi-bin/amigo/term_details?term=GO:0005201
hydrolase activity, hydrolyzing N-glycosyl compounds	GO:0016799	1	9	0.140851	ENSGALG00000014509	http://amigo.geneontology.org/cgi-bin/amigo/term_details?term=GO:0016799
pyrimidine nucleoside triphosphate biosynthetic process	GO:0009148	1	9	0.140851	ENSGALG00000007305	http://amigo.geneontology.org/cgi-bin/amigo/term_details?term=GO:0009148
macromolecular complex remodeling	GO:0034367	1	9	0.140851	ENSGALG00000001234	http://amigo.geneontology.org/cgi-bin/amigo/term_details?term=GO:0034367
coronary vasculature development	GO:0060976	1	9	0.140851	ENSGALG00000014751	http://amigo.geneontology.org/cgi-bin/amigo/term_details?term=GO:0060976
primary alcohol metabolic process	GO:0034308	1	9	0.140851	ENSGALG00000015147	http://amigo.geneontology.org/cgi-bin/amigo/term_details?term=GO:0034308
protein-lipid complex remodeling	GO:0034368	1	9	0.140851	ENSGALG00000001234	http://amigo.geneontology.org/cgi-bin/amigo/term_details?term=GO:0034368
regulation of bone remodeling	GO:0046850	1	9	0.140851	ENSGALG00000010926	http://amigo.geneontology.org/cgi-bin/amigo/term_details?term=GO:0046850
melanosome localization	GO:0032400	1	9	0.140851	ENSGALG00000003899	http://amigo.geneontology.org/cgi-bin/amigo/term_details?term=GO:0032400
acylglycerol homeostasis	GO:0055090	1	9	0.140851	ENSGALG00000001234	http://amigo.geneontology.org/cgi-bin/amigo/term_details?term=GO:0055090
phosphatidylcholine metabolic process	GO:0046470	1	9	0.140851	ENSGALG00000001234	http://amigo.geneontology.org/cgi-bin/amigo/term_details?term=GO:0046470
platelet alpha granule	GO:0031091	1	9	0.140851	ENSGALG00000009626	http://amigo.geneontology.org/cgi-bin/amigo/term_details?term=GO:0031091
cardiac muscle hypertrophy	GO:0003300	1	9	0.140851	ENSGALG00000004044	http://amigo.geneontology.org/cgi-bin/amigo/term_details?term=GO:0003300
DNA secondary structure binding	GO:0000217	1	9	0.140851	ENSGALG00000010745	http://amigo.geneontology.org/cgi-bin/amigo/term_details?term=GO:0000217
collagen fibril organization	GO:0030199	1	9	0.140851	ENSGALG00000009641	http://amigo.geneontology.org/cgi-bin/amigo/term_details?term=GO:0030199
muscle hypertrophy	GO:0014896	1	9	0.140851	ENSGALG00000004044	http://amigo.geneontology.org/cgi-bin/amigo/term_details?term=GO:0014896
negative regulation of cell-substrate adhesion	GO:0010812	1	9	0.140851	ENSGALG00000009626	http://amigo.geneontology.org/cgi-bin/amigo/term_details?term=GO:0010812
fibroblast migration	GO:0010761	1	9	0.140851	ENSGALG00000009626	http://amigo.geneontology.org/cgi-bin/amigo/term_details?term=GO:0010761
triglyceride homeostasis	GO:0070328	1	9	0.140851	ENSGALG00000001234	http://amigo.geneontology.org/cgi-bin/amigo/term_details?term=GO:0070328
dendritic cell differentiation	GO:0097028	1	9	0.140851	ENSGALG00000012830	http://amigo.geneontology.org/cgi-bin/amigo/term_details?term=GO:0097028
cellular metabolic compound salvage	GO:0043094	1	9	0.140851	ENSGALG00000005662	http://amigo.geneontology.org/cgi-bin/amigo/term_details?term=GO:0043094
sarcoplasmic reticulum	GO:0016529	1	9	0.140851	ENSGALG00000027583	http://amigo.geneontology.org/cgi-bin/amigo/term_details?term=GO:0016529
retinol metabolic process	GO:0042572	1	9	0.140851	ENSGALG00000015147	http://amigo.geneontology.org/cgi-bin/amigo/term_details?term=GO:0042572
vascular endothelial growth factor receptor signaling pathway	GO:0048010	1	9	0.140851	ENSGALG00000017091	http://amigo.geneontology.org/cgi-bin/amigo/term_details?term=GO:0048010
regulation of cholesterol transport	GO:0032374	1	9	0.140851	ENSGALG00000001234	http://amigo.geneontology.org/cgi-bin/amigo/term_details?term=GO:0032374
regulation of blood vessel endothelial cell migration	GO:0043535	1	9	0.140851	ENSGALG00000009626	http://amigo.geneontology.org/cgi-bin/amigo/term_details?term=GO:0043535
regulation of axon guidance	GO:1902667	1	9	0.140851	ENSGALG00000002294	http://amigo.geneontology.org/cgi-bin/amigo/term_details?term=GO:1902667
mitotic recombination	GO:0006312	1	9	0.140851	ENSGALG00000003922	http://amigo.geneontology.org/cgi-bin/amigo/term_details?term=GO:0006312
calcium channel regulator activity	GO:0005246	1	9	0.140851	ENSGALG00000027583	http://amigo.geneontology.org/cgi-bin/amigo/term_details?term=GO:0005246
negative regulation of myoblast differentiation	GO:0045662	1	9	0.140851	ENSGALG00000004044	http://amigo.geneontology.org/cgi-bin/amigo/term_details?term=GO:0045662
modified amino acid binding	GO:0072341	1	9	0.140851	ENSGALG00000009626	http://amigo.geneontology.org/cgi-bin/amigo/term_details?term=GO:0072341
plasma lipoprotein particle remodeling	GO:0034369	1	9	0.140851	ENSGALG00000001234	http://amigo.geneontology.org/cgi-bin/amigo/term_details?term=GO:0034369
multi-organism behavior	GO:0051705	1	9	0.140851	ENSGALG00000015419	http://amigo.geneontology.org/cgi-bin/amigo/term_details?term=GO:0051705
hormone biosynthetic process	GO:0042446	1	9	0.140851	ENSGALG00000000277	http://amigo.geneontology.org/cgi-bin/amigo/term_details?term=GO:0042446
striated muscle hypertrophy	GO:0014897	1	9	0.140851	ENSGALG00000004044	http://amigo.geneontology.org/cgi-bin/amigo/term_details?term=GO:0014897
neuron projection extension involved in neuron projection guidance	GO:1902284	1	9	0.140851	ENSGALG00000002294	http://amigo.geneontology.org/cgi-bin/amigo/term_details?term=GO:1902284
aorta development	GO:0035904	1	9	0.140851	ENSGALG00000014751	http://amigo.geneontology.org/cgi-bin/amigo/term_details?term=GO:0035904
regulation of fibroblast migration	GO:0010762	1	9	0.140851	ENSGALG00000009626	http://amigo.geneontology.org/cgi-bin/amigo/term_details?term=GO:0010762
muscle organ development	GO:0007517	3	84	0.143473	ENSGALG00000012277|ENSGALG00000009844|ENSGALG00000009690	http://amigo.geneontology.org/cgi-bin/amigo/term_details?term=GO:0007517
muscle organ development	GO:0007517	3	84	0.143473	ENSGALG00000012277|ENSGALG00000009844|ENSGALG00000009690	http://amigo.geneontology.org/cgi-bin/amigo/term_details?term=GO:0007517
cell death	GO:0008219	9	387	0.144099	ENSGALG00000009844|ENSGALG00000005782|ENSGALG00000011331|ENSGALG00000025941|ENSGALG00000003922|ENSGALG00000008713|ENSGALG00000009626|ENSGALG00000009241|ENSGALG00000007305	http://amigo.geneontology.org/cgi-bin/amigo/term_details?term=GO:0008219
cell death	GO:0008219	9	387	0.144099	ENSGALG00000009844|ENSGALG00000005782|ENSGALG00000011331|ENSGALG00000025941|ENSGALG00000003922|ENSGALG00000008713|ENSGALG00000009626|ENSGALG00000009241|ENSGALG00000007305	http://amigo.geneontology.org/cgi-bin/amigo/term_details?term=GO:0008219
cell projection organization	GO:0030030	7	281	0.144802	ENSGALG00000009846|ENSGALG00000014261|ENSGALG00000003899|ENSGALG00000001475|ENSGALG00000002294|ENSGALG00000002554|ENSGALG00000004727	http://amigo.geneontology.org/cgi-bin/amigo/term_details?term=GO:0030030
cell projection organization	GO:0030030	7	281	0.144802	ENSGALG00000009846|ENSGALG00000014261|ENSGALG00000003899|ENSGALG00000001475|ENSGALG00000002294|ENSGALG00000002554|ENSGALG00000004727	http://amigo.geneontology.org/cgi-bin/amigo/term_details?term=GO:0030030
positive regulation of molecular function	GO:0044093	8	334	0.14515	ENSGALG00000005782|ENSGALG00000012421|ENSGALG00000002549|ENSGALG00000025941|ENSGALG00000011331|ENSGALG00000014729|ENSGALG00000009626|ENSGALG00000012830	http://amigo.geneontology.org/cgi-bin/amigo/term_details?term=GO:0044093
positive regulation of molecular function	GO:0044093	8	334	0.14515	ENSGALG00000005782|ENSGALG00000012421|ENSGALG00000002549|ENSGALG00000025941|ENSGALG00000011331|ENSGALG00000014729|ENSGALG00000009626|ENSGALG00000012830	http://amigo.geneontology.org/cgi-bin/amigo/term_details?term=GO:0044093
developmental growth involved in morphogenesis	GO:0060560	2	43	0.147044	ENSGALG00000002294|ENSGALG00000004727	http://amigo.geneontology.org/cgi-bin/amigo/term_details?term=GO:0060560
tissue homeostasis	GO:0001894	2	43	0.147044	ENSGALG00000010926|ENSGALG00000009963	http://amigo.geneontology.org/cgi-bin/amigo/term_details?term=GO:0001894
intermediate filament	GO:0005882	2	43	0.147044	ENSGALG00000014692|ENSGALG00000000470	http://amigo.geneontology.org/cgi-bin/amigo/term_details?term=GO:0005882
anion transmembrane transport	GO:0098656	2	43	0.147044	ENSGALG00000002728|ENSGALG00000009626	http://amigo.geneontology.org/cgi-bin/amigo/term_details?term=GO:0098656
developmental growth involved in morphogenesis	GO:0060560	2	43	0.147044	ENSGALG00000002294|ENSGALG00000004727	http://amigo.geneontology.org/cgi-bin/amigo/term_details?term=GO:0060560
tissue homeostasis	GO:0001894	2	43	0.147044	ENSGALG00000010926|ENSGALG00000009963	http://amigo.geneontology.org/cgi-bin/amigo/term_details?term=GO:0001894
anion transmembrane transport	GO:0098656	2	43	0.147044	ENSGALG00000002728|ENSGALG00000009626	http://amigo.geneontology.org/cgi-bin/amigo/term_details?term=GO:0098656
intermediate filament	GO:0005882	2	43	0.147044	ENSGALG00000014692|ENSGALG00000000470	http://amigo.geneontology.org/cgi-bin/amigo/term_details?term=GO:0005882
membrane-bounded vesicle	GO:0031988	16	782	0.147996	ENSGALG00000009844|ENSGALG00000009641|ENSGALG00000003899|ENSGALG00000011331|ENSGALG00000010152|ENSGALG00000001475|ENSGALG00000010331|ENSGALG00000009963|ENSGALG00000010674|ENSGALG00000025941|ENSGALG00000017184|ENSGALG00000014261|ENSGALG00000009626|ENSGALG00000012601|ENSGALG00000008902|ENSGALG00000001234	http://amigo.geneontology.org/cgi-bin/amigo/term_details?term=GO:0031988
membrane-bounded vesicle	GO:0031988	16	782	0.147996	ENSGALG00000009844|ENSGALG00000009641|ENSGALG00000003899|ENSGALG00000011331|ENSGALG00000010152|ENSGALG00000001475|ENSGALG00000010331|ENSGALG00000009963|ENSGALG00000010674|ENSGALG00000025941|ENSGALG00000017184|ENSGALG00000014261|ENSGALG00000009626|ENSGALG00000012601|ENSGALG00000008902|ENSGALG00000001234	http://amigo.geneontology.org/cgi-bin/amigo/term_details?term=GO:0031988
response to nitrogen compound	GO:1901698	4	132	0.149369	ENSGALG00000009641|ENSGALG00000005547|ENSGALG00000000277|ENSGALG00000011715	http://amigo.geneontology.org/cgi-bin/amigo/term_details?term=GO:1901698
response to nitrogen compound	GO:1901698	4	132	0.149369	ENSGALG00000009641|ENSGALG00000005547|ENSGALG00000000277|ENSGALG00000011715	http://amigo.geneontology.org/cgi-bin/amigo/term_details?term=GO:1901698
regulation of homeostatic process	GO:0032844	3	86	0.15054	ENSGALG00000005782|ENSGALG00000010926|ENSGALG00000008713	http://amigo.geneontology.org/cgi-bin/amigo/term_details?term=GO:0032844
regulation of homeostatic process	GO:0032844	3	86	0.15054	ENSGALG00000005782|ENSGALG00000010926|ENSGALG00000008713	http://amigo.geneontology.org/cgi-bin/amigo/term_details?term=GO:0032844
regulation of anatomical structure size	GO:0090066	4	133	0.152174	ENSGALG00000005782|ENSGALG00000008805|ENSGALG00000002294|ENSGALG00000004727	http://amigo.geneontology.org/cgi-bin/amigo/term_details?term=GO:0090066
neuron projection morphogenesis	GO:0048812	4	133	0.152174	ENSGALG00000001475|ENSGALG00000014261|ENSGALG00000002294|ENSGALG00000004727	http://amigo.geneontology.org/cgi-bin/amigo/term_details?term=GO:0048812
neuron projection morphogenesis	GO:0048812	4	133	0.152174	ENSGALG00000001475|ENSGALG00000014261|ENSGALG00000002294|ENSGALG00000004727	http://amigo.geneontology.org/cgi-bin/amigo/term_details?term=GO:0048812
regulation of anatomical structure size	GO:0090066	4	133	0.152174	ENSGALG00000005782|ENSGALG00000008805|ENSGALG00000002294|ENSGALG00000004727	http://amigo.geneontology.org/cgi-bin/amigo/term_details?term=GO:0090066
regulation of vasculature development	GO:1901342	2	44	0.152282	ENSGALG00000009626|ENSGALG00000011331	http://amigo.geneontology.org/cgi-bin/amigo/term_details?term=GO:1901342
negative regulation of neuron differentiation	GO:0045665	2	44	0.152282	ENSGALG00000002294|ENSGALG00000004727	http://amigo.geneontology.org/cgi-bin/amigo/term_details?term=GO:0045665
cardiac muscle tissue development	GO:0048738	2	44	0.152282	ENSGALG00000009844|ENSGALG00000004044	http://amigo.geneontology.org/cgi-bin/amigo/term_details?term=GO:0048738
regulation of blood circulation	GO:1903522	2	44	0.152282	ENSGALG00000004044|ENSGALG00000011404	http://amigo.geneontology.org/cgi-bin/amigo/term_details?term=GO:1903522
negative regulation of neuron differentiation	GO:0045665	2	44	0.152282	ENSGALG00000002294|ENSGALG00000004727	http://amigo.geneontology.org/cgi-bin/amigo/term_details?term=GO:0045665
regulation of blood circulation	GO:1903522	2	44	0.152282	ENSGALG00000004044|ENSGALG00000011404	http://amigo.geneontology.org/cgi-bin/amigo/term_details?term=GO:1903522
cardiac muscle tissue development	GO:0048738	2	44	0.152282	ENSGALG00000009844|ENSGALG00000004044	http://amigo.geneontology.org/cgi-bin/amigo/term_details?term=GO:0048738
regulation of vasculature development	GO:1901342	2	44	0.152282	ENSGALG00000009626|ENSGALG00000011331	http://amigo.geneontology.org/cgi-bin/amigo/term_details?term=GO:1901342
regulation of localization	GO:0032879	11	503	0.153229	ENSGALG00000000277|ENSGALG00000003899|ENSGALG00000025941|ENSGALG00000001475|ENSGALG00000027583|ENSGALG00000002294|ENSGALG00000014913|ENSGALG00000009626|ENSGALG00000008713|ENSGALG00000006689|ENSGALG00000001234	http://amigo.geneontology.org/cgi-bin/amigo/term_details?term=GO:0032879
regulation of localization	GO:0032879	11	503	0.153229	ENSGALG00000000277|ENSGALG00000003899|ENSGALG00000025941|ENSGALG00000001475|ENSGALG00000027583|ENSGALG00000002294|ENSGALG00000014913|ENSGALG00000009626|ENSGALG00000008713|ENSGALG00000006689|ENSGALG00000001234	http://amigo.geneontology.org/cgi-bin/amigo/term_details?term=GO:0032879
aldehyde dehydrogenase (NAD) activity	GO:0004029	1	10	0.153802	ENSGALG00000015147	http://amigo.geneontology.org/cgi-bin/amigo/term_details?term=GO:0004029
cytoplasmic microtubule	GO:0005881	1	10	0.153802	ENSGALG00000025941	http://amigo.geneontology.org/cgi-bin/amigo/term_details?term=GO:0005881
positive regulation of DNA binding	GO:0043388	1	10	0.153802	ENSGALG00000012830	http://amigo.geneontology.org/cgi-bin/amigo/term_details?term=GO:0043388
plasma lipoprotein particle organization	GO:0071827	1	10	0.153802	ENSGALG00000001234	http://amigo.geneontology.org/cgi-bin/amigo/term_details?term=GO:0071827
superoxide metabolic process	GO:0006801	1	10	0.153802	ENSGALG00000016261	http://amigo.geneontology.org/cgi-bin/amigo/term_details?term=GO:0006801
pyrimidine ribonucleotide metabolic process	GO:0009218	1	10	0.153802	ENSGALG00000007305	http://amigo.geneontology.org/cgi-bin/amigo/term_details?term=GO:0009218
chemorepellent activity	GO:0045499	1	10	0.153802	ENSGALG00000002294	http://amigo.geneontology.org/cgi-bin/amigo/term_details?term=GO:0045499
nucleoside diphosphate kinase activity	GO:0004550	1	10	0.153802	ENSGALG00000007305	http://amigo.geneontology.org/cgi-bin/amigo/term_details?term=GO:0004550
sarcoplasm	GO:0016528	1	10	0.153802	ENSGALG00000027583	http://amigo.geneontology.org/cgi-bin/amigo/term_details?term=GO:0016528
positive regulation of B cell proliferation	GO:0030890	1	10	0.153802	ENSGALG00000014509	http://amigo.geneontology.org/cgi-bin/amigo/term_details?term=GO:0030890
fibroblast growth factor binding	GO:0017134	1	10	0.153802	ENSGALG00000009626	http://amigo.geneontology.org/cgi-bin/amigo/term_details?term=GO:0017134
regulation of interleukin-2 production	GO:0032663	1	10	0.153802	ENSGALG00000012830	http://amigo.geneontology.org/cgi-bin/amigo/term_details?term=GO:0032663
defense response to Gram-positive bacterium	GO:0050830	1	10	0.153802	ENSGALG00000010745	http://amigo.geneontology.org/cgi-bin/amigo/term_details?term=GO:0050830
gonadotropin secretion	GO:0032274	1	10	0.153802	ENSGALG00000000277	http://amigo.geneontology.org/cgi-bin/amigo/term_details?term=GO:0032274
centromere complex assembly	GO:0034508	1	10	0.153802	ENSGALG00000010995	http://amigo.geneontology.org/cgi-bin/amigo/term_details?term=GO:0034508
detection of mechanical stimulus	GO:0050982	1	10	0.153802	ENSGALG00000004044	http://amigo.geneontology.org/cgi-bin/amigo/term_details?term=GO:0050982
glutathione transferase activity	GO:0004364	1	10	0.153802	ENSGALG00000016325	http://amigo.geneontology.org/cgi-bin/amigo/term_details?term=GO:0004364
microtubule depolymerization	GO:0007019	1	10	0.153802	ENSGALG00000001475	http://amigo.geneontology.org/cgi-bin/amigo/term_details?term=GO:0007019
regulation of meiotic cell cycle	GO:0051445	1	10	0.153802	ENSGALG00000009971	http://amigo.geneontology.org/cgi-bin/amigo/term_details?term=GO:0051445
ATP-dependent chromatin remodeling	GO:0043044	1	10	0.153802	ENSGALG00000010995	http://amigo.geneontology.org/cgi-bin/amigo/term_details?term=GO:0043044
protein-lipid complex subunit organization	GO:0071825	1	10	0.153802	ENSGALG00000001234	http://amigo.geneontology.org/cgi-bin/amigo/term_details?term=GO:0071825
meiotic chromosome segregation	GO:0045132	1	10	0.153802	ENSGALG00000003922	http://amigo.geneontology.org/cgi-bin/amigo/term_details?term=GO:0045132
retina homeostasis	GO:0001895	1	10	0.153802	ENSGALG00000009963	http://amigo.geneontology.org/cgi-bin/amigo/term_details?term=GO:0001895
protein-lipid complex subunit organization	GO:0071825	1	10	0.153802	ENSGALG00000001234	http://amigo.geneontology.org/cgi-bin/amigo/term_details?term=GO:0071825
pyrimidine ribonucleotide metabolic process	GO:0009218	1	10	0.153802	ENSGALG00000007305	http://amigo.geneontology.org/cgi-bin/amigo/term_details?term=GO:0009218
positive regulation of DNA binding	GO:0043388	1	10	0.153802	ENSGALG00000012830	http://amigo.geneontology.org/cgi-bin/amigo/term_details?term=GO:0043388
chemorepellent activity	GO:0045499	1	10	0.153802	ENSGALG00000002294	http://amigo.geneontology.org/cgi-bin/amigo/term_details?term=GO:0045499
positive regulation of B cell proliferation	GO:0030890	1	10	0.153802	ENSGALG00000014509	http://amigo.geneontology.org/cgi-bin/amigo/term_details?term=GO:0030890
nucleoside diphosphate kinase activity	GO:0004550	1	10	0.153802	ENSGALG00000007305	http://amigo.geneontology.org/cgi-bin/amigo/term_details?term=GO:0004550
gonadotropin secretion	GO:0032274	1	10	0.153802	ENSGALG00000000277	http://amigo.geneontology.org/cgi-bin/amigo/term_details?term=GO:0032274
microtubule depolymerization	GO:0007019	1	10	0.153802	ENSGALG00000001475	http://amigo.geneontology.org/cgi-bin/amigo/term_details?term=GO:0007019
retina homeostasis	GO:0001895	1	10	0.153802	ENSGALG00000009963	http://amigo.geneontology.org/cgi-bin/amigo/term_details?term=GO:0001895
fibroblast growth factor binding	GO:0017134	1	10	0.153802	ENSGALG00000009626	http://amigo.geneontology.org/cgi-bin/amigo/term_details?term=GO:0017134
centromere complex assembly	GO:0034508	1	10	0.153802	ENSGALG00000010995	http://amigo.geneontology.org/cgi-bin/amigo/term_details?term=GO:0034508
meiotic chromosome segregation	GO:0045132	1	10	0.153802	ENSGALG00000003922	http://amigo.geneontology.org/cgi-bin/amigo/term_details?term=GO:0045132
aldehyde dehydrogenase (NAD) activity	GO:0004029	1	10	0.153802	ENSGALG00000015147	http://amigo.geneontology.org/cgi-bin/amigo/term_details?term=GO:0004029
cytoplasmic microtubule	GO:0005881	1	10	0.153802	ENSGALG00000025941	http://amigo.geneontology.org/cgi-bin/amigo/term_details?term=GO:0005881
superoxide metabolic process	GO:0006801	1	10	0.153802	ENSGALG00000016261	http://amigo.geneontology.org/cgi-bin/amigo/term_details?term=GO:0006801
detection of mechanical stimulus	GO:0050982	1	10	0.153802	ENSGALG00000004044	http://amigo.geneontology.org/cgi-bin/amigo/term_details?term=GO:0050982
ATP-dependent chromatin remodeling	GO:0043044	1	10	0.153802	ENSGALG00000010995	http://amigo.geneontology.org/cgi-bin/amigo/term_details?term=GO:0043044
regulation of meiotic cell cycle	GO:0051445	1	10	0.153802	ENSGALG00000009971	http://amigo.geneontology.org/cgi-bin/amigo/term_details?term=GO:0051445
sarcoplasm	GO:0016528	1	10	0.153802	ENSGALG00000027583	http://amigo.geneontology.org/cgi-bin/amigo/term_details?term=GO:0016528
regulation of interleukin-2 production	GO:0032663	1	10	0.153802	ENSGALG00000012830	http://amigo.geneontology.org/cgi-bin/amigo/term_details?term=GO:0032663
plasma lipoprotein particle organization	GO:0071827	1	10	0.153802	ENSGALG00000001234	http://amigo.geneontology.org/cgi-bin/amigo/term_details?term=GO:0071827
glutathione transferase activity	GO:0004364	1	10	0.153802	ENSGALG00000016325	http://amigo.geneontology.org/cgi-bin/amigo/term_details?term=GO:0004364
defense response to Gram-positive bacterium	GO:0050830	1	10	0.153802	ENSGALG00000010745	http://amigo.geneontology.org/cgi-bin/amigo/term_details?term=GO:0050830
cell cycle phase transition	GO:0044770	3	87	0.154116	ENSGALG00000025810|ENSGALG00000009690|ENSGALG00000014843	http://amigo.geneontology.org/cgi-bin/amigo/term_details?term=GO:0044770
cell cycle phase transition	GO:0044770	3	87	0.154116	ENSGALG00000025810|ENSGALG00000009690|ENSGALG00000014843	http://amigo.geneontology.org/cgi-bin/amigo/term_details?term=GO:0044770
regulation of kinase activity	GO:0043549	5	183	0.154423	ENSGALG00000025810|ENSGALG00000005547|ENSGALG00000014261|ENSGALG00000009626|ENSGALG00000019761	http://amigo.geneontology.org/cgi-bin/amigo/term_details?term=GO:0043549
regulation of kinase activity	GO:0043549	5	183	0.154423	ENSGALG00000025810|ENSGALG00000005547|ENSGALG00000014261|ENSGALG00000009626|ENSGALG00000019761	http://amigo.geneontology.org/cgi-bin/amigo/term_details?term=GO:0043549
regulation of cell size	GO:0008361	2	45	0.157557	ENSGALG00000002294|ENSGALG00000004727	http://amigo.geneontology.org/cgi-bin/amigo/term_details?term=GO:0008361
macromolecular complex disassembly	GO:0032984	2	45	0.157557	ENSGALG00000001475|ENSGALG00000008805	http://amigo.geneontology.org/cgi-bin/amigo/term_details?term=GO:0032984
positive regulation of defense response	GO:0031349	2	45	0.157557	ENSGALG00000005547|ENSGALG00000012830	http://amigo.geneontology.org/cgi-bin/amigo/term_details?term=GO:0031349
regulation of cell size	GO:0008361	2	45	0.157557	ENSGALG00000002294|ENSGALG00000004727	http://amigo.geneontology.org/cgi-bin/amigo/term_details?term=GO:0008361
macromolecular complex disassembly	GO:0032984	2	45	0.157557	ENSGALG00000001475|ENSGALG00000008805	http://amigo.geneontology.org/cgi-bin/amigo/term_details?term=GO:0032984
positive regulation of defense response	GO:0031349	2	45	0.157557	ENSGALG00000005547|ENSGALG00000012830	http://amigo.geneontology.org/cgi-bin/amigo/term_details?term=GO:0031349
zinc ion binding	GO:0008270	7	289	0.159746	ENSGALG00000010331|ENSGALG00000010674|ENSGALG00000000529|ENSGALG00000014751|ENSGALG00000017184|ENSGALG00000004044|ENSGALG00000007191	http://amigo.geneontology.org/cgi-bin/amigo/term_details?term=GO:0008270
zinc ion binding	GO:0008270	7	289	0.159746	ENSGALG00000010331|ENSGALG00000010674|ENSGALG00000000529|ENSGALG00000014751|ENSGALG00000017184|ENSGALG00000004044|ENSGALG00000007191	http://amigo.geneontology.org/cgi-bin/amigo/term_details?term=GO:0008270
enzyme inhibitor activity	GO:0004857	3	89	0.161345	ENSGALG00000019761|ENSGALG00000027583|ENSGALG00000008713	http://amigo.geneontology.org/cgi-bin/amigo/term_details?term=GO:0004857
enzyme inhibitor activity	GO:0004857	3	89	0.161345	ENSGALG00000019761|ENSGALG00000027583|ENSGALG00000008713	http://amigo.geneontology.org/cgi-bin/amigo/term_details?term=GO:0004857
hormone activity	GO:0005179	2	46	0.162867	ENSGALG00000000277|ENSGALG00000015419	http://amigo.geneontology.org/cgi-bin/amigo/term_details?term=GO:0005179
hormone activity	GO:0005179	2	46	0.162867	ENSGALG00000000277|ENSGALG00000015419	http://amigo.geneontology.org/cgi-bin/amigo/term_details?term=GO:0005179
organelle envelope	GO:0031967	6	238	0.163019	ENSGALG00000002728|ENSGALG00000009690|ENSGALG00000027583|ENSGALG00000014692|ENSGALG00000023435|ENSGALG00000000470	http://amigo.geneontology.org/cgi-bin/amigo/term_details?term=GO:0031967
organelle envelope	GO:0031967	6	238	0.163019	ENSGALG00000002728|ENSGALG00000009690|ENSGALG00000027583|ENSGALG00000014692|ENSGALG00000023435|ENSGALG00000000470	http://amigo.geneontology.org/cgi-bin/amigo/term_details?term=GO:0031967
organelle part	GO:0044422	33	1811	0.163252	ENSGALG00000014261|ENSGALG00000003899|ENSGALG00000027583|ENSGALG00000025810|ENSGALG00000004195|ENSGALG00000009844|ENSGALG00000009846|ENSGALG00000015691|ENSGALG00000009690|ENSGALG00000025941|ENSGALG00000003922|ENSGALG00000001475|ENSGALG00000023435|ENSGALG00000014801|ENSGALG00000008584|ENSGALG00000004044|ENSGALG00000013821|ENSGALG00000008805|ENSGALG00000012830|ENSGALG00000009971|ENSGALG00000005644|…	http://amigo.geneontology.org/cgi-bin/amigo/term_details?term=GO:0044422
organelle part	GO:0044422	33	1811	0.163252	ENSGALG00000014261|ENSGALG00000003899|ENSGALG00000027583|ENSGALG00000025810|ENSGALG00000004195|ENSGALG00000009844|ENSGALG00000009846|ENSGALG00000015691|ENSGALG00000009690|ENSGALG00000025941|ENSGALG00000003922|ENSGALG00000001475|ENSGALG00000023435|ENSGALG00000014801|ENSGALG00000008584|ENSGALG00000004044|ENSGALG00000013821|ENSGALG00000008805|ENSGALG00000012830|ENSGALG00000009971|ENSGALG00000005644|…	http://amigo.geneontology.org/cgi-bin/amigo/term_details?term=GO:0044422
regulation of neurogenesis	GO:0050767	4	137	0.163589	ENSGALG00000002294|ENSGALG00000000277|ENSGALG00000003899|ENSGALG00000004727	http://amigo.geneontology.org/cgi-bin/amigo/term_details?term=GO:0050767
developmental growth	GO:0048589	4	137	0.163589	ENSGALG00000002294|ENSGALG00000004727|ENSGALG00000001709|ENSGALG00000011404	http://amigo.geneontology.org/cgi-bin/amigo/term_details?term=GO:0048589
developmental growth	GO:0048589	4	137	0.163589	ENSGALG00000002294|ENSGALG00000004727|ENSGALG00000001709|ENSGALG00000011404	http://amigo.geneontology.org/cgi-bin/amigo/term_details?term=GO:0048589
regulation of neurogenesis	GO:0050767	4	137	0.163589	ENSGALG00000002294|ENSGALG00000000277|ENSGALG00000003899|ENSGALG00000004727	http://amigo.geneontology.org/cgi-bin/amigo/term_details?term=GO:0050767
positive regulation of multicellular organismal process	GO:0051240	7	291	0.163589	ENSGALG00000010926|ENSGALG00000011331|ENSGALG00000009971|ENSGALG00000002294|ENSGALG00000000277|ENSGALG00000009626|ENSGALG00000012830	http://amigo.geneontology.org/cgi-bin/amigo/term_details?term=GO:0051240
positive regulation of multicellular organismal process	GO:0051240	7	291	0.163589	ENSGALG00000010926|ENSGALG00000011331|ENSGALG00000009971|ENSGALG00000002294|ENSGALG00000000277|ENSGALG00000009626|ENSGALG00000012830	http://amigo.geneontology.org/cgi-bin/amigo/term_details?term=GO:0051240
single-organism behavior	GO:0044708	3	90	0.164998	ENSGALG00000015057|ENSGALG00000014261|ENSGALG00000015419	http://amigo.geneontology.org/cgi-bin/amigo/term_details?term=GO:0044708
single-organism behavior	GO:0044708	3	90	0.164998	ENSGALG00000015057|ENSGALG00000014261|ENSGALG00000015419	http://amigo.geneontology.org/cgi-bin/amigo/term_details?term=GO:0044708
metaphase plate congression	GO:0051310	1	11	0.166558	ENSGALG00000009690	http://amigo.geneontology.org/cgi-bin/amigo/term_details?term=GO:0051310
glial cell development	GO:0021782	1	11	0.166558	ENSGALG00000002554	http://amigo.geneontology.org/cgi-bin/amigo/term_details?term=GO:0021782
negative regulation of Notch signaling pathway	GO:0045746	1	11	0.166558	ENSGALG00000011244	http://amigo.geneontology.org/cgi-bin/amigo/term_details?term=GO:0045746
tumor necrosis factor superfamily cytokine production	GO:0071706	1	11	0.166558	ENSGALG00000009626	http://amigo.geneontology.org/cgi-bin/amigo/term_details?term=GO:0071706
pyrimidine ribonucleoside metabolic process	GO:0046131	1	11	0.166558	ENSGALG00000007305	http://amigo.geneontology.org/cgi-bin/amigo/term_details?term=GO:0046131
phospholipid transporter activity	GO:0005548	1	11	0.166558	ENSGALG00000001234	http://amigo.geneontology.org/cgi-bin/amigo/term_details?term=GO:0005548
regulation of insulin secretion involved in cellular response to glucose stimulus	GO:0061178	1	11	0.166558	ENSGALG00000008713	http://amigo.geneontology.org/cgi-bin/amigo/term_details?term=GO:0061178
negative regulation of axon extension	GO:0030517	1	11	0.166558	ENSGALG00000002294	http://amigo.geneontology.org/cgi-bin/amigo/term_details?term=GO:0030517
T-helper cell differentiation	GO:0042093	1	11	0.166558	ENSGALG00000012830	http://amigo.geneontology.org/cgi-bin/amigo/term_details?term=GO:0042093
regulation of tumor necrosis factor production	GO:0032680	1	11	0.166558	ENSGALG00000009626	http://amigo.geneontology.org/cgi-bin/amigo/term_details?term=GO:0032680
regulation of dendrite development	GO:0050773	1	11	0.166558	ENSGALG00000003899	http://amigo.geneontology.org/cgi-bin/amigo/term_details?term=GO:0050773
regulation of cGMP metabolic process	GO:0030823	1	11	0.166558	ENSGALG00000009626	http://amigo.geneontology.org/cgi-bin/amigo/term_details?term=GO:0030823
reciprocal DNA recombination	GO:0035825	1	11	0.166558	ENSGALG00000003922	http://amigo.geneontology.org/cgi-bin/amigo/term_details?term=GO:0035825
smooth muscle cell differentiation	GO:0051145	1	11	0.166558	ENSGALG00000011331	http://amigo.geneontology.org/cgi-bin/amigo/term_details?term=GO:0051145
spliceosomal complex assembly	GO:0000245	1	11	0.166558	ENSGALG00000013821	http://amigo.geneontology.org/cgi-bin/amigo/term_details?term=GO:0000245
regulation of mitochondrial membrane potential	GO:0051881	1	11	0.166558	ENSGALG00000005782	http://amigo.geneontology.org/cgi-bin/amigo/term_details?term=GO:0051881
reciprocal meiotic recombination	GO:0007131	1	11	0.166558	ENSGALG00000003922	http://amigo.geneontology.org/cgi-bin/amigo/term_details?term=GO:0007131
negative regulation of endothelial cell migration	GO:0010596	1	11	0.166558	ENSGALG00000009626	http://amigo.geneontology.org/cgi-bin/amigo/term_details?term=GO:0010596
regulation of tissue remodeling	GO:0034103	1	11	0.166558	ENSGALG00000010926	http://amigo.geneontology.org/cgi-bin/amigo/term_details?term=GO:0034103
positive regulation of myoblast differentiation	GO:0045663	1	11	0.166558	ENSGALG00000004044	http://amigo.geneontology.org/cgi-bin/amigo/term_details?term=GO:0045663
glutamate metabolic process	GO:0006536	1	11	0.166558	ENSGALG00000005782	http://amigo.geneontology.org/cgi-bin/amigo/term_details?term=GO:0006536
tumor necrosis factor production	GO:0032640	1	11	0.166558	ENSGALG00000009626	http://amigo.geneontology.org/cgi-bin/amigo/term_details?term=GO:0032640
actinin binding	GO:0042805	1	11	0.166558	ENSGALG00000004044	http://amigo.geneontology.org/cgi-bin/amigo/term_details?term=GO:0042805
pyrimidine nucleoside triphosphate metabolic process	GO:0009147	1	11	0.166558	ENSGALG00000007305	http://amigo.geneontology.org/cgi-bin/amigo/term_details?term=GO:0009147
regulation of tumor necrosis factor superfamily cytokine production	GO:1903555	1	11	0.166558	ENSGALG00000009626	http://amigo.geneontology.org/cgi-bin/amigo/term_details?term=GO:1903555
mRNA 3'-end processing	GO:0031124	1	11	0.166558	ENSGALG00000015712	http://amigo.geneontology.org/cgi-bin/amigo/term_details?term=GO:0031124
centrosome localization	GO:0051642	1	11	0.166558	ENSGALG00000002294	http://amigo.geneontology.org/cgi-bin/amigo/term_details?term=GO:0051642
cholesterol binding	GO:0015485	1	11	0.166558	ENSGALG00000001234	http://amigo.geneontology.org/cgi-bin/amigo/term_details?term=GO:0015485
tumor necrosis factor superfamily cytokine production	GO:0071706	1	11	0.166558	ENSGALG00000009626	http://amigo.geneontology.org/cgi-bin/amigo/term_details?term=GO:0071706
regulation of tumor necrosis factor production	GO:0032680	1	11	0.166558	ENSGALG00000009626	http://amigo.geneontology.org/cgi-bin/amigo/term_details?term=GO:0032680
T-helper cell differentiation	GO:0042093	1	11	0.166558	ENSGALG00000012830	http://amigo.geneontology.org/cgi-bin/amigo/term_details?term=GO:0042093
negative regulation of Notch signaling pathway	GO:0045746	1	11	0.166558	ENSGALG00000011244	http://amigo.geneontology.org/cgi-bin/amigo/term_details?term=GO:0045746
metaphase plate congression	GO:0051310	1	11	0.166558	ENSGALG00000009690	http://amigo.geneontology.org/cgi-bin/amigo/term_details?term=GO:0051310
tumor necrosis factor production	GO:0032640	1	11	0.166558	ENSGALG00000009626	http://amigo.geneontology.org/cgi-bin/amigo/term_details?term=GO:0032640
regulation of mitochondrial membrane potential	GO:0051881	1	11	0.166558	ENSGALG00000005782	http://amigo.geneontology.org/cgi-bin/amigo/term_details?term=GO:0051881
pyrimidine ribonucleoside metabolic process	GO:0046131	1	11	0.166558	ENSGALG00000007305	http://amigo.geneontology.org/cgi-bin/amigo/term_details?term=GO:0046131
regulation of tissue remodeling	GO:0034103	1	11	0.166558	ENSGALG00000010926	http://amigo.geneontology.org/cgi-bin/amigo/term_details?term=GO:0034103
smooth muscle cell differentiation	GO:0051145	1	11	0.166558	ENSGALG00000011331	http://amigo.geneontology.org/cgi-bin/amigo/term_details?term=GO:0051145
reciprocal DNA recombination	GO:0035825	1	11	0.166558	ENSGALG00000003922	http://amigo.geneontology.org/cgi-bin/amigo/term_details?term=GO:0035825
cholesterol binding	GO:0015485	1	11	0.166558	ENSGALG00000001234	http://amigo.geneontology.org/cgi-bin/amigo/term_details?term=GO:0015485
phospholipid transporter activity	GO:0005548	1	11	0.166558	ENSGALG00000001234	http://amigo.geneontology.org/cgi-bin/amigo/term_details?term=GO:0005548
regulation of tumor necrosis factor superfamily cytokine production	GO:1903555	1	11	0.166558	ENSGALG00000009626	http://amigo.geneontology.org/cgi-bin/amigo/term_details?term=GO:1903555
reciprocal meiotic recombination	GO:0007131	1	11	0.166558	ENSGALG00000003922	http://amigo.geneontology.org/cgi-bin/amigo/term_details?term=GO:0007131
negative regulation of endothelial cell migration	GO:0010596	1	11	0.166558	ENSGALG00000009626	http://amigo.geneontology.org/cgi-bin/amigo/term_details?term=GO:0010596
negative regulation of axon extension	GO:0030517	1	11	0.166558	ENSGALG00000002294	http://amigo.geneontology.org/cgi-bin/amigo/term_details?term=GO:0030517
centrosome localization	GO:0051642	1	11	0.166558	ENSGALG00000002294	http://amigo.geneontology.org/cgi-bin/amigo/term_details?term=GO:0051642
positive regulation of myoblast differentiation	GO:0045663	1	11	0.166558	ENSGALG00000004044	http://amigo.geneontology.org/cgi-bin/amigo/term_details?term=GO:0045663
glutamate metabolic process	GO:0006536	1	11	0.166558	ENSGALG00000005782	http://amigo.geneontology.org/cgi-bin/amigo/term_details?term=GO:0006536
mRNA 3'-end processing	GO:0031124	1	11	0.166558	ENSGALG00000015712	http://amigo.geneontology.org/cgi-bin/amigo/term_details?term=GO:0031124
actinin binding	GO:0042805	1	11	0.166558	ENSGALG00000004044	http://amigo.geneontology.org/cgi-bin/amigo/term_details?term=GO:0042805
glial cell development	GO:0021782	1	11	0.166558	ENSGALG00000002554	http://amigo.geneontology.org/cgi-bin/amigo/term_details?term=GO:0021782
regulation of dendrite development	GO:0050773	1	11	0.166558	ENSGALG00000003899	http://amigo.geneontology.org/cgi-bin/amigo/term_details?term=GO:0050773
spliceosomal complex assembly	GO:0000245	1	11	0.166558	ENSGALG00000013821	http://amigo.geneontology.org/cgi-bin/amigo/term_details?term=GO:0000245
pyrimidine nucleoside triphosphate metabolic process	GO:0009147	1	11	0.166558	ENSGALG00000007305	http://amigo.geneontology.org/cgi-bin/amigo/term_details?term=GO:0009147
regulation of insulin secretion involved in cellular response to glucose stimulus	GO:0061178	1	11	0.166558	ENSGALG00000008713	http://amigo.geneontology.org/cgi-bin/amigo/term_details?term=GO:0061178
regulation of cGMP metabolic process	GO:0030823	1	11	0.166558	ENSGALG00000009626	http://amigo.geneontology.org/cgi-bin/amigo/term_details?term=GO:0030823
envelope	GO:0031975	6	240	0.16733	ENSGALG00000002728|ENSGALG00000009690|ENSGALG00000027583|ENSGALG00000014692|ENSGALG00000023435|ENSGALG00000000470	http://amigo.geneontology.org/cgi-bin/amigo/term_details?term=GO:0031975
envelope	GO:0031975	6	240	0.16733	ENSGALG00000002728|ENSGALG00000009690|ENSGALG00000027583|ENSGALG00000014692|ENSGALG00000023435|ENSGALG00000000470	http://amigo.geneontology.org/cgi-bin/amigo/term_details?term=GO:0031975
coenzyme binding	GO:0050662	2	47	0.168207	ENSGALG00000015057|ENSGALG00000016261	http://amigo.geneontology.org/cgi-bin/amigo/term_details?term=GO:0050662
protein autophosphorylation	GO:0046777	2	47	0.168207	ENSGALG00000004727|ENSGALG00000014913	http://amigo.geneontology.org/cgi-bin/amigo/term_details?term=GO:0046777
coenzyme binding	GO:0050662	2	47	0.168207	ENSGALG00000015057|ENSGALG00000016261	http://amigo.geneontology.org/cgi-bin/amigo/term_details?term=GO:0050662
protein autophosphorylation	GO:0046777	2	47	0.168207	ENSGALG00000004727|ENSGALG00000014913	http://amigo.geneontology.org/cgi-bin/amigo/term_details?term=GO:0046777
myeloid cell differentiation	GO:0030099	3	91	0.168675	ENSGALG00000012830|ENSGALG00000008298|ENSGALG00000002554	http://amigo.geneontology.org/cgi-bin/amigo/term_details?term=GO:0030099
myeloid cell differentiation	GO:0030099	3	91	0.168675	ENSGALG00000012830|ENSGALG00000008298|ENSGALG00000002554	http://amigo.geneontology.org/cgi-bin/amigo/term_details?term=GO:0030099
macromolecular complex subunit organization	GO:0043933	11	514	0.168998	ENSGALG00000009641|ENSGALG00000012830|ENSGALG00000016442|ENSGALG00000001475|ENSGALG00000008805|ENSGALG00000010995|ENSGALG00000011331|ENSGALG00000001234|ENSGALG00000013821|ENSGALG00000007191|ENSGALG00000011404	http://amigo.geneontology.org/cgi-bin/amigo/term_details?term=GO:0043933
macromolecular complex subunit organization	GO:0043933	11	514	0.168998	ENSGALG00000009641|ENSGALG00000012830|ENSGALG00000016442|ENSGALG00000001475|ENSGALG00000008805|ENSGALG00000010995|ENSGALG00000011331|ENSGALG00000001234|ENSGALG00000013821|ENSGALG00000007191|ENSGALG00000011404	http://amigo.geneontology.org/cgi-bin/amigo/term_details?term=GO:0043933
regulation of transport	GO:0051049	8	348	0.169423	ENSGALG00000000277|ENSGALG00000003899|ENSGALG00000025941|ENSGALG00000027583|ENSGALG00000014913|ENSGALG00000009626|ENSGALG00000008713|ENSGALG00000001234	http://amigo.geneontology.org/cgi-bin/amigo/term_details?term=GO:0051049
regulation of transport	GO:0051049	8	348	0.169423	ENSGALG00000000277|ENSGALG00000003899|ENSGALG00000025941|ENSGALG00000027583|ENSGALG00000014913|ENSGALG00000009626|ENSGALG00000008713|ENSGALG00000001234	http://amigo.geneontology.org/cgi-bin/amigo/term_details?term=GO:0051049
regulation of immune system process	GO:0002682	6	242	0.17169	ENSGALG00000005547|ENSGALG00000012830|ENSGALG00000008298|ENSGALG00000005644|ENSGALG00000009626|ENSGALG00000014509	http://amigo.geneontology.org/cgi-bin/amigo/term_details?term=GO:0002682
regulation of immune system process	GO:0002682	6	242	0.17169	ENSGALG00000005547|ENSGALG00000012830|ENSGALG00000008298|ENSGALG00000005644|ENSGALG00000009626|ENSGALG00000014509	http://amigo.geneontology.org/cgi-bin/amigo/term_details?term=GO:0002682
skeletal system development	GO:0001501	4	140	0.172349	ENSGALG00000019761|ENSGALG00000009641|ENSGALG00000001709|ENSGALG00000008298	http://amigo.geneontology.org/cgi-bin/amigo/term_details?term=GO:0001501
skeletal system development	GO:0001501	4	140	0.172349	ENSGALG00000019761|ENSGALG00000009641|ENSGALG00000001709|ENSGALG00000008298	http://amigo.geneontology.org/cgi-bin/amigo/term_details?term=GO:0001501
intracellular membrane-bounded organelle	GO:0043231	45	2565	0.173377	ENSGALG00000008584|ENSGALG00000014261|ENSGALG00000003899|ENSGALG00000016442|ENSGALG00000006323|ENSGALG00000010331|ENSGALG00000027583|ENSGALG00000015691|ENSGALG00000004195|ENSGALG00000009626|ENSGALG00000016261|ENSGALG00000012277|ENSGALG00000002728|ENSGALG00000009690|ENSGALG00000025941|ENSGALG00000003922|ENSGALG00000023435|ENSGALG00000014801|ENSGALG00000011715|ENSGALG00000011404|ENSGALG00000014843|…	http://amigo.geneontology.org/cgi-bin/amigo/term_details?term=GO:0043231
intracellular membrane-bounded organelle	GO:0043231	45	2565	0.173377	ENSGALG00000008584|ENSGALG00000014261|ENSGALG00000003899|ENSGALG00000016442|ENSGALG00000006323|ENSGALG00000010331|ENSGALG00000027583|ENSGALG00000015691|ENSGALG00000004195|ENSGALG00000009626|ENSGALG00000016261|ENSGALG00000012277|ENSGALG00000002728|ENSGALG00000009690|ENSGALG00000025941|ENSGALG00000003922|ENSGALG00000023435|ENSGALG00000014801|ENSGALG00000011715|ENSGALG00000011404|ENSGALG00000014843|…	http://amigo.geneontology.org/cgi-bin/amigo/term_details?term=GO:0043231
vesicle	GO:0031982	16	805	0.174379	ENSGALG00000009844|ENSGALG00000009641|ENSGALG00000003899|ENSGALG00000011331|ENSGALG00000010152|ENSGALG00000001475|ENSGALG00000010331|ENSGALG00000009963|ENSGALG00000010674|ENSGALG00000025941|ENSGALG00000017184|ENSGALG00000014261|ENSGALG00000009626|ENSGALG00000012601|ENSGALG00000008902|ENSGALG00000001234	http://amigo.geneontology.org/cgi-bin/amigo/term_details?term=GO:0031982
vesicle	GO:0031982	16	805	0.174379	ENSGALG00000009844|ENSGALG00000009641|ENSGALG00000003899|ENSGALG00000011331|ENSGALG00000010152|ENSGALG00000001475|ENSGALG00000010331|ENSGALG00000009963|ENSGALG00000010674|ENSGALG00000025941|ENSGALG00000017184|ENSGALG00000014261|ENSGALG00000009626|ENSGALG00000012601|ENSGALG00000008902|ENSGALG00000001234	http://amigo.geneontology.org/cgi-bin/amigo/term_details?term=GO:0031982
wound healing	GO:0042060	3	93	0.176101	ENSGALG00000001709|ENSGALG00000009626|ENSGALG00000011404	http://amigo.geneontology.org/cgi-bin/amigo/term_details?term=GO:0042060
positive regulation of cellular component movement	GO:0051272	3	93	0.176101	ENSGALG00000001475|ENSGALG00000002294|ENSGALG00000009626	http://amigo.geneontology.org/cgi-bin/amigo/term_details?term=GO:0051272
positive regulation of cellular component movement	GO:0051272	3	93	0.176101	ENSGALG00000001475|ENSGALG00000002294|ENSGALG00000009626	http://amigo.geneontology.org/cgi-bin/amigo/term_details?term=GO:0051272
wound healing	GO:0042060	3	93	0.176101	ENSGALG00000001709|ENSGALG00000009626|ENSGALG00000011404	http://amigo.geneontology.org/cgi-bin/amigo/term_details?term=GO:0042060
negative regulation of apoptotic process	GO:0043066	5	192	0.176518	ENSGALG00000009844|ENSGALG00000005782|ENSGALG00000008713|ENSGALG00000009626|ENSGALG00000011331	http://amigo.geneontology.org/cgi-bin/amigo/term_details?term=GO:0043066
negative regulation of apoptotic process	GO:0043066	5	192	0.176518	ENSGALG00000009844|ENSGALG00000005782|ENSGALG00000008713|ENSGALG00000009626|ENSGALG00000011331	http://amigo.geneontology.org/cgi-bin/amigo/term_details?term=GO:0043066
intracellular organelle part	GO:0044446	32	1768	0.177996	ENSGALG00000014261|ENSGALG00000003899|ENSGALG00000027583|ENSGALG00000025810|ENSGALG00000004195|ENSGALG00000009844|ENSGALG00000009846|ENSGALG00000015691|ENSGALG00000009690|ENSGALG00000025941|ENSGALG00000003922|ENSGALG00000001475|ENSGALG00000023435|ENSGALG00000014801|ENSGALG00000008584|ENSGALG00000013821|ENSGALG00000008805|ENSGALG00000012830|ENSGALG00000009971|ENSGALG00000005644|ENSGALG00000002169|…	http://amigo.geneontology.org/cgi-bin/amigo/term_details?term=GO:0044446
intracellular organelle part	GO:0044446	32	1768	0.177996	ENSGALG00000014261|ENSGALG00000003899|ENSGALG00000027583|ENSGALG00000025810|ENSGALG00000004195|ENSGALG00000009844|ENSGALG00000009846|ENSGALG00000015691|ENSGALG00000009690|ENSGALG00000025941|ENSGALG00000003922|ENSGALG00000001475|ENSGALG00000023435|ENSGALG00000014801|ENSGALG00000008584|ENSGALG00000013821|ENSGALG00000008805|ENSGALG00000012830|ENSGALG00000009971|ENSGALG00000005644|ENSGALG00000002169|…	http://amigo.geneontology.org/cgi-bin/amigo/term_details?term=GO:0044446
nervous system development	GO:0007399	10	464	0.178492	ENSGALG00000000277|ENSGALG00000003899|ENSGALG00000009690|ENSGALG00000001475|ENSGALG00000009971|ENSGALG00000002294|ENSGALG00000014261|ENSGALG00000002554|ENSGALG00000004727|ENSGALG00000005263	http://amigo.geneontology.org/cgi-bin/amigo/term_details?term=GO:0007399
nervous system development	GO:0007399	10	464	0.178492	ENSGALG00000000277|ENSGALG00000003899|ENSGALG00000009690|ENSGALG00000001475|ENSGALG00000009971|ENSGALG00000002294|ENSGALG00000014261|ENSGALG00000002554|ENSGALG00000004727|ENSGALG00000005263	http://amigo.geneontology.org/cgi-bin/amigo/term_details?term=GO:0007399
regulation of cysteine-type endopeptidase activity	GO:2000116	2	49	0.178976	ENSGALG00000008713|ENSGALG00000009626	http://amigo.geneontology.org/cgi-bin/amigo/term_details?term=GO:2000116
negative regulation of apoptotic signaling pathway	GO:2001234	2	49	0.178976	ENSGALG00000005782|ENSGALG00000011331	http://amigo.geneontology.org/cgi-bin/amigo/term_details?term=GO:2001234
organic hydroxy compound transport	GO:0015850	2	49	0.178976	ENSGALG00000000277|ENSGALG00000001234	http://amigo.geneontology.org/cgi-bin/amigo/term_details?term=GO:0015850
intermediate filament cytoskeleton	GO:0045111	2	49	0.178976	ENSGALG00000014692|ENSGALG00000000470	http://amigo.geneontology.org/cgi-bin/amigo/term_details?term=GO:0045111
gliogenesis	GO:0042063	2	49	0.178976	ENSGALG00000005263|ENSGALG00000002554	http://amigo.geneontology.org/cgi-bin/amigo/term_details?term=GO:0042063
regulation of cysteine-type endopeptidase activity involved in apoptotic process	GO:0043281	2	49	0.178976	ENSGALG00000008713|ENSGALG00000009626	http://amigo.geneontology.org/cgi-bin/amigo/term_details?term=GO:0043281
negative regulation of apoptotic signaling pathway	GO:2001234	2	49	0.178976	ENSGALG00000005782|ENSGALG00000011331	http://amigo.geneontology.org/cgi-bin/amigo/term_details?term=GO:2001234
regulation of cysteine-type endopeptidase activity involved in apoptotic process	GO:0043281	2	49	0.178976	ENSGALG00000008713|ENSGALG00000009626	http://amigo.geneontology.org/cgi-bin/amigo/term_details?term=GO:0043281
gliogenesis	GO:0042063	2	49	0.178976	ENSGALG00000005263|ENSGALG00000002554	http://amigo.geneontology.org/cgi-bin/amigo/term_details?term=GO:0042063
regulation of cysteine-type endopeptidase activity	GO:2000116	2	49	0.178976	ENSGALG00000008713|ENSGALG00000009626	http://amigo.geneontology.org/cgi-bin/amigo/term_details?term=GO:2000116
intermediate filament cytoskeleton	GO:0045111	2	49	0.178976	ENSGALG00000014692|ENSGALG00000000470	http://amigo.geneontology.org/cgi-bin/amigo/term_details?term=GO:0045111
organic hydroxy compound transport	GO:0015850	2	49	0.178976	ENSGALG00000000277|ENSGALG00000001234	http://amigo.geneontology.org/cgi-bin/amigo/term_details?term=GO:0015850
positive regulation of reactive oxygen species metabolic process	GO:2000379	1	12	0.179122	ENSGALG00000009626	http://amigo.geneontology.org/cgi-bin/amigo/term_details?term=GO:2000379
mitotic spindle assembly	GO:0090307	1	12	0.179122	ENSGALG00000008713	http://amigo.geneontology.org/cgi-bin/amigo/term_details?term=GO:0090307
methylated histone binding	GO:0035064	1	12	0.179122	ENSGALG00000006525	http://amigo.geneontology.org/cgi-bin/amigo/term_details?term=GO:0035064
lung alveolus development	GO:0048286	1	12	0.179122	ENSGALG00000011404	http://amigo.geneontology.org/cgi-bin/amigo/term_details?term=GO:0048286
spindle microtubule	GO:0005876	1	12	0.179122	ENSGALG00000008713	http://amigo.geneontology.org/cgi-bin/amigo/term_details?term=GO:0005876
microtubule cytoskeleton organization involved in mitosis	GO:1902850	1	12	0.179122	ENSGALG00000008713	http://amigo.geneontology.org/cgi-bin/amigo/term_details?term=GO:1902850
regulation of interleukin-12 production	GO:0032655	1	12	0.179122	ENSGALG00000009626	http://amigo.geneontology.org/cgi-bin/amigo/term_details?term=GO:0032655
cardiac muscle tissue morphogenesis	GO:0055008	1	12	0.179122	ENSGALG00000009844	http://amigo.geneontology.org/cgi-bin/amigo/term_details?term=GO:0055008
regulation of fibroblast growth factor receptor signaling pathway	GO:0040036	1	12	0.179122	ENSGALG00000009626	http://amigo.geneontology.org/cgi-bin/amigo/term_details?term=GO:0040036
endothelial cell apoptotic process	GO:0072577	1	12	0.179122	ENSGALG00000009626	http://amigo.geneontology.org/cgi-bin/amigo/term_details?term=GO:0072577
sterol binding	GO:0032934	1	12	0.179122	ENSGALG00000001234	http://amigo.geneontology.org/cgi-bin/amigo/term_details?term=GO:0032934
negative regulation of hemostasis	GO:1900047	1	12	0.179122	ENSGALG00000009626	http://amigo.geneontology.org/cgi-bin/amigo/term_details?term=GO:1900047
interleukin-2 production	GO:0032623	1	12	0.179122	ENSGALG00000012830	http://amigo.geneontology.org/cgi-bin/amigo/term_details?term=GO:0032623
cyclic-nucleotide-mediated signaling	GO:0019935	1	12	0.179122	ENSGALG00000009626	http://amigo.geneontology.org/cgi-bin/amigo/term_details?term=GO:0019935
negative regulation of blood coagulation	GO:0030195	1	12	0.179122	ENSGALG00000009626	http://amigo.geneontology.org/cgi-bin/amigo/term_details?term=GO:0030195
cysteine-type endopeptidase inhibitor activity	GO:0004869	1	12	0.179122	ENSGALG00000008713	http://amigo.geneontology.org/cgi-bin/amigo/term_details?term=GO:0004869
behavioral fear response	GO:0001662	1	12	0.179122	ENSGALG00000015419	http://amigo.geneontology.org/cgi-bin/amigo/term_details?term=GO:0001662
pyrimidine nucleotide biosynthetic process	GO:0006221	1	12	0.179122	ENSGALG00000007305	http://amigo.geneontology.org/cgi-bin/amigo/term_details?term=GO:0006221
regulation of epithelial cell apoptotic process	GO:1904035	1	12	0.179122	ENSGALG00000009626	http://amigo.geneontology.org/cgi-bin/amigo/term_details?term=GO:1904035
pre-autophagosomal structure	GO:0000407	1	12	0.179122	ENSGALG00000004727	http://amigo.geneontology.org/cgi-bin/amigo/term_details?term=GO:0000407
CD4-positive, alpha-beta T cell differentiation involved in immune response	GO:0002294	1	12	0.179122	ENSGALG00000012830	http://amigo.geneontology.org/cgi-bin/amigo/term_details?term=GO:0002294
interleukin-12 production	GO:0032615	1	12	0.179122	ENSGALG00000009626	http://amigo.geneontology.org/cgi-bin/amigo/term_details?term=GO:0032615
behavioral defense response	GO:0002209	1	12	0.179122	ENSGALG00000015419	http://amigo.geneontology.org/cgi-bin/amigo/term_details?term=GO:0002209
alpha-amino acid catabolic process	GO:1901606	1	12	0.179122	ENSGALG00000015057	http://amigo.geneontology.org/cgi-bin/amigo/term_details?term=GO:1901606
regulation of plasma lipoprotein particle levels	GO:0097006	1	12	0.179122	ENSGALG00000001234	http://amigo.geneontology.org/cgi-bin/amigo/term_details?term=GO:0097006
cholesterol efflux	GO:0033344	1	12	0.179122	ENSGALG00000001234	http://amigo.geneontology.org/cgi-bin/amigo/term_details?term=GO:0033344
regulation of endothelial cell apoptotic process	GO:2000351	1	12	0.179122	ENSGALG00000009626	http://amigo.geneontology.org/cgi-bin/amigo/term_details?term=GO:2000351
actin-mediated cell contraction	GO:0070252	1	12	0.179122	ENSGALG00000009844	http://amigo.geneontology.org/cgi-bin/amigo/term_details?term=GO:0070252
detection of visible light	GO:0009584	1	12	0.179122	ENSGALG00000004675	http://amigo.geneontology.org/cgi-bin/amigo/term_details?term=GO:0009584
negative chemotaxis	GO:0050919	1	12	0.179122	ENSGALG00000002294	http://amigo.geneontology.org/cgi-bin/amigo/term_details?term=GO:0050919
transferase activity, transferring nitrogenous groups	GO:0016769	1	12	0.179122	ENSGALG00000023435	http://amigo.geneontology.org/cgi-bin/amigo/term_details?term=GO:0016769
alpha-amino acid catabolic process	GO:1901606	1	12	0.179122	ENSGALG00000015057	http://amigo.geneontology.org/cgi-bin/amigo/term_details?term=GO:1901606
behavioral fear response	GO:0001662	1	12	0.179122	ENSGALG00000015419	http://amigo.geneontology.org/cgi-bin/amigo/term_details?term=GO:0001662
pre-autophagosomal structure	GO:0000407	1	12	0.179122	ENSGALG00000004727	http://amigo.geneontology.org/cgi-bin/amigo/term_details?term=GO:0000407
cardiac muscle tissue morphogenesis	GO:0055008	1	12	0.179122	ENSGALG00000009844	http://amigo.geneontology.org/cgi-bin/amigo/term_details?term=GO:0055008
interleukin-2 production	GO:0032623	1	12	0.179122	ENSGALG00000012830	http://amigo.geneontology.org/cgi-bin/amigo/term_details?term=GO:0032623
cholesterol efflux	GO:0033344	1	12	0.179122	ENSGALG00000001234	http://amigo.geneontology.org/cgi-bin/amigo/term_details?term=GO:0033344
regulation of endothelial cell apoptotic process	GO:2000351	1	12	0.179122	ENSGALG00000009626	http://amigo.geneontology.org/cgi-bin/amigo/term_details?term=GO:2000351
negative chemotaxis	GO:0050919	1	12	0.179122	ENSGALG00000002294	http://amigo.geneontology.org/cgi-bin/amigo/term_details?term=GO:0050919
detection of visible light	GO:0009584	1	12	0.179122	ENSGALG00000004675	http://amigo.geneontology.org/cgi-bin/amigo/term_details?term=GO:0009584
interleukin-12 production	GO:0032615	1	12	0.179122	ENSGALG00000009626	http://amigo.geneontology.org/cgi-bin/amigo/term_details?term=GO:0032615
negative regulation of blood coagulation	GO:0030195	1	12	0.179122	ENSGALG00000009626	http://amigo.geneontology.org/cgi-bin/amigo/term_details?term=GO:0030195
sterol binding	GO:0032934	1	12	0.179122	ENSGALG00000001234	http://amigo.geneontology.org/cgi-bin/amigo/term_details?term=GO:0032934
endothelial cell apoptotic process	GO:0072577	1	12	0.179122	ENSGALG00000009626	http://amigo.geneontology.org/cgi-bin/amigo/term_details?term=GO:0072577
positive regulation of reactive oxygen species metabolic process	GO:2000379	1	12	0.179122	ENSGALG00000009626	http://amigo.geneontology.org/cgi-bin/amigo/term_details?term=GO:2000379
microtubule cytoskeleton organization involved in mitosis	GO:1902850	1	12	0.179122	ENSGALG00000008713	http://amigo.geneontology.org/cgi-bin/amigo/term_details?term=GO:1902850
transferase activity, transferring nitrogenous groups	GO:0016769	1	12	0.179122	ENSGALG00000023435	http://amigo.geneontology.org/cgi-bin/amigo/term_details?term=GO:0016769
regulation of epithelial cell apoptotic process	GO:1904035	1	12	0.179122	ENSGALG00000009626	http://amigo.geneontology.org/cgi-bin/amigo/term_details?term=GO:1904035
spindle microtubule	GO:0005876	1	12	0.179122	ENSGALG00000008713	http://amigo.geneontology.org/cgi-bin/amigo/term_details?term=GO:0005876
lung alveolus development	GO:0048286	1	12	0.179122	ENSGALG00000011404	http://amigo.geneontology.org/cgi-bin/amigo/term_details?term=GO:0048286
actin-mediated cell contraction	GO:0070252	1	12	0.179122	ENSGALG00000009844	http://amigo.geneontology.org/cgi-bin/amigo/term_details?term=GO:0070252
methylated histone binding	GO:0035064	1	12	0.179122	ENSGALG00000006525	http://amigo.geneontology.org/cgi-bin/amigo/term_details?term=GO:0035064
CD4-positive, alpha-beta T cell differentiation involved in immune response	GO:0002294	1	12	0.179122	ENSGALG00000012830	http://amigo.geneontology.org/cgi-bin/amigo/term_details?term=GO:0002294
regulation of fibroblast growth factor receptor signaling pathway	GO:0040036	1	12	0.179122	ENSGALG00000009626	http://amigo.geneontology.org/cgi-bin/amigo/term_details?term=GO:0040036
behavioral defense response	GO:0002209	1	12	0.179122	ENSGALG00000015419	http://amigo.geneontology.org/cgi-bin/amigo/term_details?term=GO:0002209
regulation of plasma lipoprotein particle levels	GO:0097006	1	12	0.179122	ENSGALG00000001234	http://amigo.geneontology.org/cgi-bin/amigo/term_details?term=GO:0097006
negative regulation of hemostasis	GO:1900047	1	12	0.179122	ENSGALG00000009626	http://amigo.geneontology.org/cgi-bin/amigo/term_details?term=GO:1900047
cyclic-nucleotide-mediated signaling	GO:0019935	1	12	0.179122	ENSGALG00000009626	http://amigo.geneontology.org/cgi-bin/amigo/term_details?term=GO:0019935
cysteine-type endopeptidase inhibitor activity	GO:0004869	1	12	0.179122	ENSGALG00000008713	http://amigo.geneontology.org/cgi-bin/amigo/term_details?term=GO:0004869
regulation of interleukin-12 production	GO:0032655	1	12	0.179122	ENSGALG00000009626	http://amigo.geneontology.org/cgi-bin/amigo/term_details?term=GO:0032655
mitotic spindle assembly	GO:0090307	1	12	0.179122	ENSGALG00000008713	http://amigo.geneontology.org/cgi-bin/amigo/term_details?term=GO:0090307
pyrimidine nucleotide biosynthetic process	GO:0006221	1	12	0.179122	ENSGALG00000007305	http://amigo.geneontology.org/cgi-bin/amigo/term_details?term=GO:0006221
protein complex subunit organization	GO:0071822	7	300	0.181387	ENSGALG00000009641|ENSGALG00000016442|ENSGALG00000001475|ENSGALG00000008805|ENSGALG00000010995|ENSGALG00000011331|ENSGALG00000007191	http://amigo.geneontology.org/cgi-bin/amigo/term_details?term=GO:0071822
protein complex subunit organization	GO:0071822	7	300	0.181387	ENSGALG00000009641|ENSGALG00000016442|ENSGALG00000001475|ENSGALG00000008805|ENSGALG00000010995|ENSGALG00000011331|ENSGALG00000007191	http://amigo.geneontology.org/cgi-bin/amigo/term_details?term=GO:0071822
macromolecular complex assembly	GO:0065003	8	355	0.182217	ENSGALG00000009641|ENSGALG00000016442|ENSGALG00000001475|ENSGALG00000008805|ENSGALG00000010995|ENSGALG00000011331|ENSGALG00000013821|ENSGALG00000007191	http://amigo.geneontology.org/cgi-bin/amigo/term_details?term=GO:0065003
macromolecular complex assembly	GO:0065003	8	355	0.182217	ENSGALG00000009641|ENSGALG00000016442|ENSGALG00000001475|ENSGALG00000008805|ENSGALG00000010995|ENSGALG00000011331|ENSGALG00000013821|ENSGALG00000007191	http://amigo.geneontology.org/cgi-bin/amigo/term_details?term=GO:0065003
cation binding	GO:0043169	17	871	0.183235	ENSGALG00000000529|ENSGALG00000004044|ENSGALG00000017184|ENSGALG00000003922|ENSGALG00000014616|ENSGALG00000010331|ENSGALG00000000585|ENSGALG00000010674|ENSGALG00000011244|ENSGALG00000002907|ENSGALG00000011266|ENSGALG00000009626|ENSGALG00000004184|ENSGALG00000009601|ENSGALG00000014751|ENSGALG00000007191|ENSGALG00000001234	http://amigo.geneontology.org/cgi-bin/amigo/term_details?term=GO:0043169
cation binding	GO:0043169	17	871	0.183235	ENSGALG00000000529|ENSGALG00000004044|ENSGALG00000017184|ENSGALG00000003922|ENSGALG00000014616|ENSGALG00000010331|ENSGALG00000000585|ENSGALG00000010674|ENSGALG00000011244|ENSGALG00000002907|ENSGALG00000011266|ENSGALG00000009626|ENSGALG00000004184|ENSGALG00000009601|ENSGALG00000014751|ENSGALG00000007191|ENSGALG00000001234	http://amigo.geneontology.org/cgi-bin/amigo/term_details?term=GO:0043169
negative regulation of growth	GO:0045926	2	50	0.1844	ENSGALG00000002294|ENSGALG00000004727	http://amigo.geneontology.org/cgi-bin/amigo/term_details?term=GO:0045926
regulation of synapse structure or activity	GO:0050803	2	50	0.1844	ENSGALG00000009971|ENSGALG00000003899	http://amigo.geneontology.org/cgi-bin/amigo/term_details?term=GO:0050803
purine ribonucleoside triphosphate metabolic process	GO:0009205	2	50	0.1844	ENSGALG00000005662|ENSGALG00000007305	http://amigo.geneontology.org/cgi-bin/amigo/term_details?term=GO:0009205
protein tyrosine kinase activity	GO:0004713	2	50	0.1844	ENSGALG00000017091|ENSGALG00000014913	http://amigo.geneontology.org/cgi-bin/amigo/term_details?term=GO:0004713
alcohol metabolic process	GO:0006066	2	50	0.1844	ENSGALG00000015147|ENSGALG00000001234	http://amigo.geneontology.org/cgi-bin/amigo/term_details?term=GO:0006066
microtubule-based movement	GO:0007018	2	50	0.1844	ENSGALG00000014261|ENSGALG00000004195	http://amigo.geneontology.org/cgi-bin/amigo/term_details?term=GO:0007018
regulation of synapse structure or activity	GO:0050803	2	50	0.1844	ENSGALG00000009971|ENSGALG00000003899	http://amigo.geneontology.org/cgi-bin/amigo/term_details?term=GO:0050803
purine ribonucleoside triphosphate metabolic process	GO:0009205	2	50	0.1844	ENSGALG00000005662|ENSGALG00000007305	http://amigo.geneontology.org/cgi-bin/amigo/term_details?term=GO:0009205
alcohol metabolic process	GO:0006066	2	50	0.1844	ENSGALG00000015147|ENSGALG00000001234	http://amigo.geneontology.org/cgi-bin/amigo/term_details?term=GO:0006066
negative regulation of growth	GO:0045926	2	50	0.1844	ENSGALG00000002294|ENSGALG00000004727	http://amigo.geneontology.org/cgi-bin/amigo/term_details?term=GO:0045926
protein tyrosine kinase activity	GO:0004713	2	50	0.1844	ENSGALG00000017091|ENSGALG00000014913	http://amigo.geneontology.org/cgi-bin/amigo/term_details?term=GO:0004713
microtubule-based movement	GO:0007018	2	50	0.1844	ENSGALG00000014261|ENSGALG00000004195	http://amigo.geneontology.org/cgi-bin/amigo/term_details?term=GO:0007018
regulation of cell migration	GO:0030334	4	145	0.1873	ENSGALG00000000277|ENSGALG00000002294|ENSGALG00000006689|ENSGALG00000009626	http://amigo.geneontology.org/cgi-bin/amigo/term_details?term=GO:0030334
regulation of cell migration	GO:0030334	4	145	0.1873	ENSGALG00000000277|ENSGALG00000002294|ENSGALG00000006689|ENSGALG00000009626	http://amigo.geneontology.org/cgi-bin/amigo/term_details?term=GO:0030334
protein kinase binding	GO:0019901	3	96	0.187406	ENSGALG00000025810|ENSGALG00000002645|ENSGALG00000025941	http://amigo.geneontology.org/cgi-bin/amigo/term_details?term=GO:0019901
protein kinase binding	GO:0019901	3	96	0.187406	ENSGALG00000025810|ENSGALG00000002645|ENSGALG00000025941	http://amigo.geneontology.org/cgi-bin/amigo/term_details?term=GO:0019901
cell morphogenesis	GO:0000902	7	303	0.187496	ENSGALG00000009846|ENSGALG00000014261|ENSGALG00000003899|ENSGALG00000001475|ENSGALG00000002294|ENSGALG00000012421|ENSGALG00000004727	http://amigo.geneontology.org/cgi-bin/amigo/term_details?term=GO:0000902
regulation of apoptotic process	GO:0042981	7	303	0.187496	ENSGALG00000009844|ENSGALG00000005782|ENSGALG00000011331|ENSGALG00000003922|ENSGALG00000007305|ENSGALG00000009626|ENSGALG00000008713	http://amigo.geneontology.org/cgi-bin/amigo/term_details?term=GO:0042981
regulation of apoptotic process	GO:0042981	7	303	0.187496	ENSGALG00000009844|ENSGALG00000005782|ENSGALG00000011331|ENSGALG00000003922|ENSGALG00000007305|ENSGALG00000009626|ENSGALG00000008713	http://amigo.geneontology.org/cgi-bin/amigo/term_details?term=GO:0042981
cell morphogenesis	GO:0000902	7	303	0.187496	ENSGALG00000009846|ENSGALG00000014261|ENSGALG00000003899|ENSGALG00000001475|ENSGALG00000002294|ENSGALG00000012421|ENSGALG00000004727	http://amigo.geneontology.org/cgi-bin/amigo/term_details?term=GO:0000902
negative regulation of programmed cell death	GO:0043069	5	197	0.189287	ENSGALG00000009844|ENSGALG00000005782|ENSGALG00000008713|ENSGALG00000009626|ENSGALG00000011331	http://amigo.geneontology.org/cgi-bin/amigo/term_details?term=GO:0043069
negative regulation of programmed cell death	GO:0043069	5	197	0.189287	ENSGALG00000009844|ENSGALG00000005782|ENSGALG00000008713|ENSGALG00000009626|ENSGALG00000011331	http://amigo.geneontology.org/cgi-bin/amigo/term_details?term=GO:0043069
apoptotic process	GO:0006915	8	359	0.189713	ENSGALG00000009844|ENSGALG00000005782|ENSGALG00000011331|ENSGALG00000003922|ENSGALG00000008713|ENSGALG00000009626|ENSGALG00000009241|ENSGALG00000007305	http://amigo.geneontology.org/cgi-bin/amigo/term_details?term=GO:0006915
apoptotic process	GO:0006915	8	359	0.189713	ENSGALG00000009844|ENSGALG00000005782|ENSGALG00000011331|ENSGALG00000003922|ENSGALG00000008713|ENSGALG00000009626|ENSGALG00000009241|ENSGALG00000007305	http://amigo.geneontology.org/cgi-bin/amigo/term_details?term=GO:0006915
cilium assembly	GO:0042384	2	51	0.189848	ENSGALG00000009846|ENSGALG00000003899	http://amigo.geneontology.org/cgi-bin/amigo/term_details?term=GO:0042384
bone development	GO:0060348	2	51	0.189848	ENSGALG00000019761|ENSGALG00000008298	http://amigo.geneontology.org/cgi-bin/amigo/term_details?term=GO:0060348
cilium assembly	GO:0042384	2	51	0.189848	ENSGALG00000009846|ENSGALG00000003899	http://amigo.geneontology.org/cgi-bin/amigo/term_details?term=GO:0042384
bone development	GO:0060348	2	51	0.189848	ENSGALG00000019761|ENSGALG00000008298	http://amigo.geneontology.org/cgi-bin/amigo/term_details?term=GO:0060348
excitatory synapse	GO:0060076	1	13	0.191499	ENSGALG00000025941	http://amigo.geneontology.org/cgi-bin/amigo/term_details?term=GO:0060076
steroid hormone receptor binding	GO:0035258	1	13	0.191499	ENSGALG00000011715	http://amigo.geneontology.org/cgi-bin/amigo/term_details?term=GO:0035258
lysine N-methyltransferase activity	GO:0016278	1	13	0.191499	ENSGALG00000012830	http://amigo.geneontology.org/cgi-bin/amigo/term_details?term=GO:0016278
alpha-beta T cell differentiation involved in immune response	GO:0002293	1	13	0.191499	ENSGALG00000012830	http://amigo.geneontology.org/cgi-bin/amigo/term_details?term=GO:0002293
cellular pigmentation	GO:0033059	1	13	0.191499	ENSGALG00000003899	http://amigo.geneontology.org/cgi-bin/amigo/term_details?term=GO:0033059
peptidyl-tyrosine autophosphorylation	GO:0038083	1	13	0.191499	ENSGALG00000014913	http://amigo.geneontology.org/cgi-bin/amigo/term_details?term=GO:0038083
fear response	GO:0042596	1	13	0.191499	ENSGALG00000015419	http://amigo.geneontology.org/cgi-bin/amigo/term_details?term=GO:0042596
protein-lysine N-methyltransferase activity	GO:0016279	1	13	0.191499	ENSGALG00000012830	http://amigo.geneontology.org/cgi-bin/amigo/term_details?term=GO:0016279
postsynaptic specialization	GO:0099572	1	13	0.191499	ENSGALG00000025941	http://amigo.geneontology.org/cgi-bin/amigo/term_details?term=GO:0099572
trabecula morphogenesis	GO:0061383	1	13	0.191499	ENSGALG00000019761	http://amigo.geneontology.org/cgi-bin/amigo/term_details?term=GO:0061383
purine ribonucleoside triphosphate biosynthetic process	GO:0009206	1	13	0.191499	ENSGALG00000007305	http://amigo.geneontology.org/cgi-bin/amigo/term_details?term=GO:0009206
nuclear ubiquitin ligase complex	GO:0000152	1	13	0.191499	ENSGALG00000009971	http://amigo.geneontology.org/cgi-bin/amigo/term_details?term=GO:0000152
regulation of endocrine process	GO:0044060	1	13	0.191499	ENSGALG00000000277	http://amigo.geneontology.org/cgi-bin/amigo/term_details?term=GO:0044060
negative regulation of ion transmembrane transport	GO:0034766	1	13	0.191499	ENSGALG00000009626	http://amigo.geneontology.org/cgi-bin/amigo/term_details?term=GO:0034766
endocytic recycling	GO:0032456	1	13	0.191499	ENSGALG00000003899	http://amigo.geneontology.org/cgi-bin/amigo/term_details?term=GO:0032456
pyrimidine-containing compound biosynthetic process	GO:0072528	1	13	0.191499	ENSGALG00000007305	http://amigo.geneontology.org/cgi-bin/amigo/term_details?term=GO:0072528
postsynaptic density	GO:0014069	1	13	0.191499	ENSGALG00000025941	http://amigo.geneontology.org/cgi-bin/amigo/term_details?term=GO:0014069
alpha-beta T cell activation involved in immune response	GO:0002287	1	13	0.191499	ENSGALG00000012830	http://amigo.geneontology.org/cgi-bin/amigo/term_details?term=GO:0002287
purine nucleoside triphosphate biosynthetic process	GO:0009145	1	13	0.191499	ENSGALG00000007305	http://amigo.geneontology.org/cgi-bin/amigo/term_details?term=GO:0009145
insulin secretion involved in cellular response to glucose stimulus	GO:0035773	1	13	0.191499	ENSGALG00000008713	http://amigo.geneontology.org/cgi-bin/amigo/term_details?term=GO:0035773
bone resorption	GO:0045453	1	13	0.191499	ENSGALG00000010926	http://amigo.geneontology.org/cgi-bin/amigo/term_details?term=GO:0045453
ovarian follicle development	GO:0001541	1	13	0.191499	ENSGALG00000000277	http://amigo.geneontology.org/cgi-bin/amigo/term_details?term=GO:0001541
regulation of filopodium assembly	GO:0051489	1	13	0.191499	ENSGALG00000003899	http://amigo.geneontology.org/cgi-bin/amigo/term_details?term=GO:0051489
insulin secretion involved in cellular response to glucose stimulus	GO:0035773	1	13	0.191499	ENSGALG00000008713	http://amigo.geneontology.org/cgi-bin/amigo/term_details?term=GO:0035773
excitatory synapse	GO:0060076	1	13	0.191499	ENSGALG00000025941	http://amigo.geneontology.org/cgi-bin/amigo/term_details?term=GO:0060076
postsynaptic specialization	GO:0099572	1	13	0.191499	ENSGALG00000025941	http://amigo.geneontology.org/cgi-bin/amigo/term_details?term=GO:0099572
pyrimidine-containing compound biosynthetic process	GO:0072528	1	13	0.191499	ENSGALG00000007305	http://amigo.geneontology.org/cgi-bin/amigo/term_details?term=GO:0072528
purine nucleoside triphosphate biosynthetic process	GO:0009145	1	13	0.191499	ENSGALG00000007305	http://amigo.geneontology.org/cgi-bin/amigo/term_details?term=GO:0009145
ovarian follicle development	GO:0001541	1	13	0.191499	ENSGALG00000000277	http://amigo.geneontology.org/cgi-bin/amigo/term_details?term=GO:0001541
peptidyl-tyrosine autophosphorylation	GO:0038083	1	13	0.191499	ENSGALG00000014913	http://amigo.geneontology.org/cgi-bin/amigo/term_details?term=GO:0038083
alpha-beta T cell differentiation involved in immune response	GO:0002293	1	13	0.191499	ENSGALG00000012830	http://amigo.geneontology.org/cgi-bin/amigo/term_details?term=GO:0002293
trabecula morphogenesis	GO:0061383	1	13	0.191499	ENSGALG00000019761	http://amigo.geneontology.org/cgi-bin/amigo/term_details?term=GO:0061383
regulation of filopodium assembly	GO:0051489	1	13	0.191499	ENSGALG00000003899	http://amigo.geneontology.org/cgi-bin/amigo/term_details?term=GO:0051489
lysine N-methyltransferase activity	GO:0016278	1	13	0.191499	ENSGALG00000012830	http://amigo.geneontology.org/cgi-bin/amigo/term_details?term=GO:0016278
postsynaptic density	GO:0014069	1	13	0.191499	ENSGALG00000025941	http://amigo.geneontology.org/cgi-bin/amigo/term_details?term=GO:0014069
negative regulation of ion transmembrane transport	GO:0034766	1	13	0.191499	ENSGALG00000009626	http://amigo.geneontology.org/cgi-bin/amigo/term_details?term=GO:0034766
steroid hormone receptor binding	GO:0035258	1	13	0.191499	ENSGALG00000011715	http://amigo.geneontology.org/cgi-bin/amigo/term_details?term=GO:0035258
nuclear ubiquitin ligase complex	GO:0000152	1	13	0.191499	ENSGALG00000009971	http://amigo.geneontology.org/cgi-bin/amigo/term_details?term=GO:0000152
alpha-beta T cell activation involved in immune response	GO:0002287	1	13	0.191499	ENSGALG00000012830	http://amigo.geneontology.org/cgi-bin/amigo/term_details?term=GO:0002287
regulation of endocrine process	GO:0044060	1	13	0.191499	ENSGALG00000000277	http://amigo.geneontology.org/cgi-bin/amigo/term_details?term=GO:0044060
fear response	GO:0042596	1	13	0.191499	ENSGALG00000015419	http://amigo.geneontology.org/cgi-bin/amigo/term_details?term=GO:0042596
bone resorption	GO:0045453	1	13	0.191499	ENSGALG00000010926	http://amigo.geneontology.org/cgi-bin/amigo/term_details?term=GO:0045453
cellular pigmentation	GO:0033059	1	13	0.191499	ENSGALG00000003899	http://amigo.geneontology.org/cgi-bin/amigo/term_details?term=GO:0033059
protein-lysine N-methyltransferase activity	GO:0016279	1	13	0.191499	ENSGALG00000012830	http://amigo.geneontology.org/cgi-bin/amigo/term_details?term=GO:0016279
endocytic recycling	GO:0032456	1	13	0.191499	ENSGALG00000003899	http://amigo.geneontology.org/cgi-bin/amigo/term_details?term=GO:0032456
purine ribonucleoside triphosphate biosynthetic process	GO:0009206	1	13	0.191499	ENSGALG00000007305	http://amigo.geneontology.org/cgi-bin/amigo/term_details?term=GO:0009206
regulation of hydrolase activity	GO:0051336	6	251	0.19188	ENSGALG00000012421|ENSGALG00000002549|ENSGALG00000025941|ENSGALG00000014729|ENSGALG00000009626|ENSGALG00000008713	http://amigo.geneontology.org/cgi-bin/amigo/term_details?term=GO:0051336
regulation of hydrolase activity	GO:0051336	6	251	0.19188	ENSGALG00000012421|ENSGALG00000002549|ENSGALG00000025941|ENSGALG00000014729|ENSGALG00000009626|ENSGALG00000008713	http://amigo.geneontology.org/cgi-bin/amigo/term_details?term=GO:0051336
generation of neurons	GO:0048699	7	306	0.19369	ENSGALG00000014261|ENSGALG00000003899|ENSGALG00000001475|ENSGALG00000002294|ENSGALG00000000277|ENSGALG00000002554|ENSGALG00000004727	http://amigo.geneontology.org/cgi-bin/amigo/term_details?term=GO:0048699
generation of neurons	GO:0048699	7	306	0.19369	ENSGALG00000014261|ENSGALG00000003899|ENSGALG00000001475|ENSGALG00000002294|ENSGALG00000000277|ENSGALG00000002554|ENSGALG00000004727	http://amigo.geneontology.org/cgi-bin/amigo/term_details?term=GO:0048699
regulation of anatomical structure morphogenesis	GO:0022603	5	199	0.194486	ENSGALG00000019761|ENSGALG00000012421|ENSGALG00000002294|ENSGALG00000004727|ENSGALG00000009626	http://amigo.geneontology.org/cgi-bin/amigo/term_details?term=GO:0022603
regulation of anatomical structure morphogenesis	GO:0022603	5	199	0.194486	ENSGALG00000019761|ENSGALG00000012421|ENSGALG00000002294|ENSGALG00000004727|ENSGALG00000009626	http://amigo.geneontology.org/cgi-bin/amigo/term_details?term=GO:0022603
regulation of ion transport	GO:0043269	3	98	0.195046	ENSGALG00000027583|ENSGALG00000009626|ENSGALG00000014913	http://amigo.geneontology.org/cgi-bin/amigo/term_details?term=GO:0043269
regulation of ion transport	GO:0043269	3	98	0.195046	ENSGALG00000027583|ENSGALG00000009626|ENSGALG00000014913	http://amigo.geneontology.org/cgi-bin/amigo/term_details?term=GO:0043269
muscle contraction	GO:0006936	2	52	0.195317	ENSGALG00000008805|ENSGALG00000004044	http://amigo.geneontology.org/cgi-bin/amigo/term_details?term=GO:0006936
regulation of mitotic cell cycle phase transition	GO:1901990	2	52	0.195317	ENSGALG00000025810|ENSGALG00000009690	http://amigo.geneontology.org/cgi-bin/amigo/term_details?term=GO:1901990
purine nucleoside triphosphate metabolic process	GO:0009144	2	52	0.195317	ENSGALG00000005662|ENSGALG00000007305	http://amigo.geneontology.org/cgi-bin/amigo/term_details?term=GO:0009144
ribonucleoside triphosphate metabolic process	GO:0009199	2	52	0.195317	ENSGALG00000005662|ENSGALG00000007305	http://amigo.geneontology.org/cgi-bin/amigo/term_details?term=GO:0009199
cellular response to transforming growth factor beta stimulus	GO:0071560	2	52	0.195317	ENSGALG00000009641|ENSGALG00000009626	http://amigo.geneontology.org/cgi-bin/amigo/term_details?term=GO:0071560
ribonucleoside triphosphate metabolic process	GO:0009199	2	52	0.195317	ENSGALG00000005662|ENSGALG00000007305	http://amigo.geneontology.org/cgi-bin/amigo/term_details?term=GO:0009199
cellular response to transforming growth factor beta stimulus	GO:0071560	2	52	0.195317	ENSGALG00000009641|ENSGALG00000009626	http://amigo.geneontology.org/cgi-bin/amigo/term_details?term=GO:0071560
purine nucleoside triphosphate metabolic process	GO:0009144	2	52	0.195317	ENSGALG00000005662|ENSGALG00000007305	http://amigo.geneontology.org/cgi-bin/amigo/term_details?term=GO:0009144
muscle contraction	GO:0006936	2	52	0.195317	ENSGALG00000008805|ENSGALG00000004044	http://amigo.geneontology.org/cgi-bin/amigo/term_details?term=GO:0006936
regulation of mitotic cell cycle phase transition	GO:1901990	2	52	0.195317	ENSGALG00000025810|ENSGALG00000009690	http://amigo.geneontology.org/cgi-bin/amigo/term_details?term=GO:1901990
blood vessel development	GO:0001568	4	148	0.196466	ENSGALG00000009641|ENSGALG00000014751|ENSGALG00000017091|ENSGALG00000009626	http://amigo.geneontology.org/cgi-bin/amigo/term_details?term=GO:0001568
blood vessel development	GO:0001568	4	148	0.196466	ENSGALG00000009641|ENSGALG00000014751|ENSGALG00000017091|ENSGALG00000009626	http://amigo.geneontology.org/cgi-bin/amigo/term_details?term=GO:0001568
structural molecule activity	GO:0005198	5	200	0.197105	ENSGALG00000009641|ENSGALG00000014692|ENSGALG00000014801|ENSGALG00000004044|ENSGALG00000000470	http://amigo.geneontology.org/cgi-bin/amigo/term_details?term=GO:0005198
structural molecule activity	GO:0005198	5	200	0.197105	ENSGALG00000009641|ENSGALG00000014692|ENSGALG00000014801|ENSGALG00000004044|ENSGALG00000000470	http://amigo.geneontology.org/cgi-bin/amigo/term_details?term=GO:0005198
regulation of cell motility	GO:2000145	4	149	0.199552	ENSGALG00000000277|ENSGALG00000002294|ENSGALG00000006689|ENSGALG00000009626	http://amigo.geneontology.org/cgi-bin/amigo/term_details?term=GO:2000145
regulation of cell motility	GO:2000145	4	149	0.199552	ENSGALG00000000277|ENSGALG00000002294|ENSGALG00000006689|ENSGALG00000009626	http://amigo.geneontology.org/cgi-bin/amigo/term_details?term=GO:2000145
regulation of programmed cell death	GO:0043067	7	309	0.199965	ENSGALG00000009844|ENSGALG00000005782|ENSGALG00000011331|ENSGALG00000003922|ENSGALG00000007305|ENSGALG00000009626|ENSGALG00000008713	http://amigo.geneontology.org/cgi-bin/amigo/term_details?term=GO:0043067
regulation of programmed cell death	GO:0043067	7	309	0.199965	ENSGALG00000009844|ENSGALG00000005782|ENSGALG00000011331|ENSGALG00000003922|ENSGALG00000007305|ENSGALG00000009626|ENSGALG00000008713	http://amigo.geneontology.org/cgi-bin/amigo/term_details?term=GO:0043067
protein processing	GO:0016485	2	53	0.200806	ENSGALG00000008713|ENSGALG00000009626	http://amigo.geneontology.org/cgi-bin/amigo/term_details?term=GO:0016485
response to transforming growth factor beta	GO:0071559	2	53	0.200806	ENSGALG00000009641|ENSGALG00000009626	http://amigo.geneontology.org/cgi-bin/amigo/term_details?term=GO:0071559
regulation of protein polymerization	GO:0032271	2	53	0.200806	ENSGALG00000001475|ENSGALG00000008805	http://amigo.geneontology.org/cgi-bin/amigo/term_details?term=GO:0032271
cilium organization	GO:0044782	2	53	0.200806	ENSGALG00000009846|ENSGALG00000003899	http://amigo.geneontology.org/cgi-bin/amigo/term_details?term=GO:0044782
extrinsic apoptotic signaling pathway	GO:0097191	2	53	0.200806	ENSGALG00000005782|ENSGALG00000009626	http://amigo.geneontology.org/cgi-bin/amigo/term_details?term=GO:0097191
cilium organization	GO:0044782	2	53	0.200806	ENSGALG00000009846|ENSGALG00000003899	http://amigo.geneontology.org/cgi-bin/amigo/term_details?term=GO:0044782
protein processing	GO:0016485	2	53	0.200806	ENSGALG00000008713|ENSGALG00000009626	http://amigo.geneontology.org/cgi-bin/amigo/term_details?term=GO:0016485
extrinsic apoptotic signaling pathway	GO:0097191	2	53	0.200806	ENSGALG00000005782|ENSGALG00000009626	http://amigo.geneontology.org/cgi-bin/amigo/term_details?term=GO:0097191
regulation of protein polymerization	GO:0032271	2	53	0.200806	ENSGALG00000001475|ENSGALG00000008805	http://amigo.geneontology.org/cgi-bin/amigo/term_details?term=GO:0032271
response to transforming growth factor beta	GO:0071559	2	53	0.200806	ENSGALG00000009641|ENSGALG00000009626	http://amigo.geneontology.org/cgi-bin/amigo/term_details?term=GO:0071559
positive regulation of developmental process	GO:0051094	6	255	0.201136	ENSGALG00000011331|ENSGALG00000009971|ENSGALG00000002294|ENSGALG00000009626|ENSGALG00000004044|ENSGALG00000011404	http://amigo.geneontology.org/cgi-bin/amigo/term_details?term=GO:0051094
positive regulation of developmental process	GO:0051094	6	255	0.201136	ENSGALG00000011331|ENSGALG00000009971|ENSGALG00000002294|ENSGALG00000009626|ENSGALG00000004044|ENSGALG00000011404	http://amigo.geneontology.org/cgi-bin/amigo/term_details?term=GO:0051094
programmed cell death	GO:0012501	8	365	0.2012	ENSGALG00000009844|ENSGALG00000005782|ENSGALG00000011331|ENSGALG00000003922|ENSGALG00000008713|ENSGALG00000009626|ENSGALG00000009241|ENSGALG00000007305	http://amigo.geneontology.org/cgi-bin/amigo/term_details?term=GO:0012501
programmed cell death	GO:0012501	8	365	0.2012	ENSGALG00000009844|ENSGALG00000005782|ENSGALG00000011331|ENSGALG00000003922|ENSGALG00000008713|ENSGALG00000009626|ENSGALG00000009241|ENSGALG00000007305	http://amigo.geneontology.org/cgi-bin/amigo/term_details?term=GO:0012501
regulation of transferase activity	GO:0051338	5	202	0.202378	ENSGALG00000025810|ENSGALG00000005547|ENSGALG00000014261|ENSGALG00000009626|ENSGALG00000019761	http://amigo.geneontology.org/cgi-bin/amigo/term_details?term=GO:0051338
regulation of transferase activity	GO:0051338	5	202	0.202378	ENSGALG00000025810|ENSGALG00000005547|ENSGALG00000014261|ENSGALG00000009626|ENSGALG00000019761	http://amigo.geneontology.org/cgi-bin/amigo/term_details?term=GO:0051338
positive regulation of hydrolase activity	GO:0051345	4	150	0.202652	ENSGALG00000012421|ENSGALG00000002549|ENSGALG00000025941|ENSGALG00000014729	http://amigo.geneontology.org/cgi-bin/amigo/term_details?term=GO:0051345
positive regulation of hydrolase activity	GO:0051345	4	150	0.202652	ENSGALG00000012421|ENSGALG00000002549|ENSGALG00000025941|ENSGALG00000014729	http://amigo.geneontology.org/cgi-bin/amigo/term_details?term=GO:0051345
anion transport	GO:0006820	3	100	0.202762	ENSGALG00000002728|ENSGALG00000009626|ENSGALG00000014913	http://amigo.geneontology.org/cgi-bin/amigo/term_details?term=GO:0006820
purine ribonucleotide metabolic process	GO:0009150	3	100	0.202762	ENSGALG00000005662|ENSGALG00000007305|ENSGALG00000009626	http://amigo.geneontology.org/cgi-bin/amigo/term_details?term=GO:0009150
purine ribonucleotide metabolic process	GO:0009150	3	100	0.202762	ENSGALG00000005662|ENSGALG00000007305|ENSGALG00000009626	http://amigo.geneontology.org/cgi-bin/amigo/term_details?term=GO:0009150
anion transport	GO:0006820	3	100	0.202762	ENSGALG00000002728|ENSGALG00000009626|ENSGALG00000014913	http://amigo.geneontology.org/cgi-bin/amigo/term_details?term=GO:0006820
extrinsic apoptotic signaling pathway via death domain receptors	GO:0008625	1	14	0.20369	ENSGALG00000009626	http://amigo.geneontology.org/cgi-bin/amigo/term_details?term=GO:0008625
Wnt-protein binding	GO:0017147	1	14	0.20369	ENSGALG00000009241	http://amigo.geneontology.org/cgi-bin/amigo/term_details?term=GO:0017147
kinesin complex	GO:0005871	1	14	0.20369	ENSGALG00000004195	http://amigo.geneontology.org/cgi-bin/amigo/term_details?term=GO:0005871
transferase activity, transferring alkyl or aryl (other than methyl) groups	GO:0016765	1	14	0.20369	ENSGALG00000016325	http://amigo.geneontology.org/cgi-bin/amigo/term_details?term=GO:0016765
defense response to Gram-negative bacterium	GO:0050829	1	14	0.20369	ENSGALG00000010745	http://amigo.geneontology.org/cgi-bin/amigo/term_details?term=GO:0050829
negative regulation of muscle cell differentiation	GO:0051148	1	14	0.20369	ENSGALG00000004044	http://amigo.geneontology.org/cgi-bin/amigo/term_details?term=GO:0051148
single-stranded RNA binding	GO:0003727	1	14	0.20369	ENSGALG00000002645	http://amigo.geneontology.org/cgi-bin/amigo/term_details?term=GO:0003727
heat shock protein binding	GO:0031072	1	14	0.20369	ENSGALG00000017120	http://amigo.geneontology.org/cgi-bin/amigo/term_details?term=GO:0031072
spliceosomal snRNP assembly	GO:0000387	1	14	0.20369	ENSGALG00000013821	http://amigo.geneontology.org/cgi-bin/amigo/term_details?term=GO:0000387
protein serine/threonine phosphatase activity	GO:0004722	1	14	0.20369	ENSGALG00000011266	http://amigo.geneontology.org/cgi-bin/amigo/term_details?term=GO:0004722
positive regulation of extrinsic apoptotic signaling pathway	GO:2001238	1	14	0.20369	ENSGALG00000009626	http://amigo.geneontology.org/cgi-bin/amigo/term_details?term=GO:2001238
regulation of microtubule polymerization or depolymerization	GO:0031110	1	14	0.20369	ENSGALG00000001475	http://amigo.geneontology.org/cgi-bin/amigo/term_details?term=GO:0031110
regulation of osteoclast differentiation	GO:0045670	1	14	0.20369	ENSGALG00000008298	http://amigo.geneontology.org/cgi-bin/amigo/term_details?term=GO:0045670
muscle tissue morphogenesis	GO:0060415	1	14	0.20369	ENSGALG00000009844	http://amigo.geneontology.org/cgi-bin/amigo/term_details?term=GO:0060415
phosphatidylinositol-3-phosphate binding	GO:0032266	1	14	0.20369	ENSGALG00000009846	http://amigo.geneontology.org/cgi-bin/amigo/term_details?term=GO:0032266
T cell differentiation involved in immune response	GO:0002292	1	14	0.20369	ENSGALG00000012830	http://amigo.geneontology.org/cgi-bin/amigo/term_details?term=GO:0002292
cellular response to amino acid stimulus	GO:0071230	1	14	0.20369	ENSGALG00000009641	http://amigo.geneontology.org/cgi-bin/amigo/term_details?term=GO:0071230
T cell selection	GO:0045058	1	14	0.20369	ENSGALG00000012830	http://amigo.geneontology.org/cgi-bin/amigo/term_details?term=GO:0045058
lymphocyte migration	GO:0072676	1	14	0.20369	ENSGALG00000005644	http://amigo.geneontology.org/cgi-bin/amigo/term_details?term=GO:0072676
myelination	GO:0042552	1	14	0.20369	ENSGALG00000002554	http://amigo.geneontology.org/cgi-bin/amigo/term_details?term=GO:0042552
positive regulation of translation	GO:0045727	1	14	0.20369	ENSGALG00000009626	http://amigo.geneontology.org/cgi-bin/amigo/term_details?term=GO:0045727
negative regulation of angiogenesis	GO:0016525	1	14	0.20369	ENSGALG00000009626	http://amigo.geneontology.org/cgi-bin/amigo/term_details?term=GO:0016525
astrocyte differentiation	GO:0048708	1	14	0.20369	ENSGALG00000002554	http://amigo.geneontology.org/cgi-bin/amigo/term_details?term=GO:0048708
defense response to Gram-negative bacterium	GO:0050829	1	14	0.20369	ENSGALG00000010745	http://amigo.geneontology.org/cgi-bin/amigo/term_details?term=GO:0050829
positive regulation of translation	GO:0045727	1	14	0.20369	ENSGALG00000009626	http://amigo.geneontology.org/cgi-bin/amigo/term_details?term=GO:0045727
regulation of microtubule polymerization or depolymerization	GO:0031110	1	14	0.20369	ENSGALG00000001475	http://amigo.geneontology.org/cgi-bin/amigo/term_details?term=GO:0031110
astrocyte differentiation	GO:0048708	1	14	0.20369	ENSGALG00000002554	http://amigo.geneontology.org/cgi-bin/amigo/term_details?term=GO:0048708
transferase activity, transferring alkyl or aryl (other than methyl) groups	GO:0016765	1	14	0.20369	ENSGALG00000016325	http://amigo.geneontology.org/cgi-bin/amigo/term_details?term=GO:0016765
kinesin complex	GO:0005871	1	14	0.20369	ENSGALG00000004195	http://amigo.geneontology.org/cgi-bin/amigo/term_details?term=GO:0005871
phosphatidylinositol-3-phosphate binding	GO:0032266	1	14	0.20369	ENSGALG00000009846	http://amigo.geneontology.org/cgi-bin/amigo/term_details?term=GO:0032266
protein serine/threonine phosphatase activity	GO:0004722	1	14	0.20369	ENSGALG00000011266	http://amigo.geneontology.org/cgi-bin/amigo/term_details?term=GO:0004722
single-stranded RNA binding	GO:0003727	1	14	0.20369	ENSGALG00000002645	http://amigo.geneontology.org/cgi-bin/amigo/term_details?term=GO:0003727
negative regulation of muscle cell differentiation	GO:0051148	1	14	0.20369	ENSGALG00000004044	http://amigo.geneontology.org/cgi-bin/amigo/term_details?term=GO:0051148
lymphocyte migration	GO:0072676	1	14	0.20369	ENSGALG00000005644	http://amigo.geneontology.org/cgi-bin/amigo/term_details?term=GO:0072676
heat shock protein binding	GO:0031072	1	14	0.20369	ENSGALG00000017120	http://amigo.geneontology.org/cgi-bin/amigo/term_details?term=GO:0031072
positive regulation of extrinsic apoptotic signaling pathway	GO:2001238	1	14	0.20369	ENSGALG00000009626	http://amigo.geneontology.org/cgi-bin/amigo/term_details?term=GO:2001238
Wnt-protein binding	GO:0017147	1	14	0.20369	ENSGALG00000009241	http://amigo.geneontology.org/cgi-bin/amigo/term_details?term=GO:0017147
extrinsic apoptotic signaling pathway via death domain receptors	GO:0008625	1	14	0.20369	ENSGALG00000009626	http://amigo.geneontology.org/cgi-bin/amigo/term_details?term=GO:0008625
muscle tissue morphogenesis	GO:0060415	1	14	0.20369	ENSGALG00000009844	http://amigo.geneontology.org/cgi-bin/amigo/term_details?term=GO:0060415
cellular response to amino acid stimulus	GO:0071230	1	14	0.20369	ENSGALG00000009641	http://amigo.geneontology.org/cgi-bin/amigo/term_details?term=GO:0071230
negative regulation of angiogenesis	GO:0016525	1	14	0.20369	ENSGALG00000009626	http://amigo.geneontology.org/cgi-bin/amigo/term_details?term=GO:0016525
myelination	GO:0042552	1	14	0.20369	ENSGALG00000002554	http://amigo.geneontology.org/cgi-bin/amigo/term_details?term=GO:0042552
T cell selection	GO:0045058	1	14	0.20369	ENSGALG00000012830	http://amigo.geneontology.org/cgi-bin/amigo/term_details?term=GO:0045058
T cell differentiation involved in immune response	GO:0002292	1	14	0.20369	ENSGALG00000012830	http://amigo.geneontology.org/cgi-bin/amigo/term_details?term=GO:0002292
regulation of osteoclast differentiation	GO:0045670	1	14	0.20369	ENSGALG00000008298	http://amigo.geneontology.org/cgi-bin/amigo/term_details?term=GO:0045670
spliceosomal snRNP assembly	GO:0000387	1	14	0.20369	ENSGALG00000013821	http://amigo.geneontology.org/cgi-bin/amigo/term_details?term=GO:0000387
cytoplasmic part	GO:0044444	30	1677	0.206126	ENSGALG00000014261|ENSGALG00000003899|ENSGALG00000016442|ENSGALG00000006323|ENSGALG00000010331|ENSGALG00000027583|ENSGALG00000009626|ENSGALG00000016261|ENSGALG00000012277|ENSGALG00000005782|ENSGALG00000005547|ENSGALG00000025941|ENSGALG00000011266|ENSGALG00000001475|ENSGALG00000011715|ENSGALG00000014843|ENSGALG00000002645|ENSGALG00000013123|ENSGALG00000013821|ENSGALG00000009844|ENSGALG00000008805|…	http://amigo.geneontology.org/cgi-bin/amigo/term_details?term=GO:0044444
cytoplasmic part	GO:0044444	30	1677	0.206126	ENSGALG00000014261|ENSGALG00000003899|ENSGALG00000016442|ENSGALG00000006323|ENSGALG00000010331|ENSGALG00000027583|ENSGALG00000009626|ENSGALG00000016261|ENSGALG00000012277|ENSGALG00000005782|ENSGALG00000005547|ENSGALG00000025941|ENSGALG00000011266|ENSGALG00000001475|ENSGALG00000011715|ENSGALG00000014843|ENSGALG00000002645|ENSGALG00000013123|ENSGALG00000013821|ENSGALG00000009844|ENSGALG00000008805|…	http://amigo.geneontology.org/cgi-bin/amigo/term_details?term=GO:0044444
phosphatidylinositol binding	GO:0035091	2	54	0.206313	ENSGALG00000005644|ENSGALG00000009846	http://amigo.geneontology.org/cgi-bin/amigo/term_details?term=GO:0035091
positive regulation of leukocyte activation	GO:0002696	2	54	0.206313	ENSGALG00000014509|ENSGALG00000009626	http://amigo.geneontology.org/cgi-bin/amigo/term_details?term=GO:0002696
ciliary part	GO:0044441	2	54	0.206313	ENSGALG00000009846|ENSGALG00000009690	http://amigo.geneontology.org/cgi-bin/amigo/term_details?term=GO:0044441
regulation of hormone secretion	GO:0046883	2	54	0.206313	ENSGALG00000000277|ENSGALG00000008713	http://amigo.geneontology.org/cgi-bin/amigo/term_details?term=GO:0046883
phosphatidylinositol binding	GO:0035091	2	54	0.206313	ENSGALG00000005644|ENSGALG00000009846	http://amigo.geneontology.org/cgi-bin/amigo/term_details?term=GO:0035091
positive regulation of leukocyte activation	GO:0002696	2	54	0.206313	ENSGALG00000014509|ENSGALG00000009626	http://amigo.geneontology.org/cgi-bin/amigo/term_details?term=GO:0002696
regulation of hormone secretion	GO:0046883	2	54	0.206313	ENSGALG00000000277|ENSGALG00000008713	http://amigo.geneontology.org/cgi-bin/amigo/term_details?term=GO:0046883
ciliary part	GO:0044441	2	54	0.206313	ENSGALG00000009846|ENSGALG00000009690	http://amigo.geneontology.org/cgi-bin/amigo/term_details?term=GO:0044441
regulation of protein serine/threonine kinase activity	GO:0071900	3	101	0.206647	ENSGALG00000025810|ENSGALG00000014261|ENSGALG00000009626	http://amigo.geneontology.org/cgi-bin/amigo/term_details?term=GO:0071900
sensory perception	GO:0007600	3	101	0.206647	ENSGALG00000010331|ENSGALG00000004675|ENSGALG00000015419	http://amigo.geneontology.org/cgi-bin/amigo/term_details?term=GO:0007600
regulation of cellular component size	GO:0032535	3	101	0.206647	ENSGALG00000008805|ENSGALG00000002294|ENSGALG00000004727	http://amigo.geneontology.org/cgi-bin/amigo/term_details?term=GO:0032535
cilium	GO:0005929	3	101	0.206647	ENSGALG00000004675|ENSGALG00000009846|ENSGALG00000009690	http://amigo.geneontology.org/cgi-bin/amigo/term_details?term=GO:0005929
regulation of cell projection organization	GO:0031344	3	101	0.206647	ENSGALG00000002294|ENSGALG00000003899|ENSGALG00000004727	http://amigo.geneontology.org/cgi-bin/amigo/term_details?term=GO:0031344
regulation of cellular component size	GO:0032535	3	101	0.206647	ENSGALG00000008805|ENSGALG00000002294|ENSGALG00000004727	http://amigo.geneontology.org/cgi-bin/amigo/term_details?term=GO:0032535
regulation of cell projection organization	GO:0031344	3	101	0.206647	ENSGALG00000002294|ENSGALG00000003899|ENSGALG00000004727	http://amigo.geneontology.org/cgi-bin/amigo/term_details?term=GO:0031344
regulation of protein serine/threonine kinase activity	GO:0071900	3	101	0.206647	ENSGALG00000025810|ENSGALG00000014261|ENSGALG00000009626	http://amigo.geneontology.org/cgi-bin/amigo/term_details?term=GO:0071900
cilium	GO:0005929	3	101	0.206647	ENSGALG00000004675|ENSGALG00000009846|ENSGALG00000009690	http://amigo.geneontology.org/cgi-bin/amigo/term_details?term=GO:0005929
sensory perception	GO:0007600	3	101	0.206647	ENSGALG00000010331|ENSGALG00000004675|ENSGALG00000015419	http://amigo.geneontology.org/cgi-bin/amigo/term_details?term=GO:0007600
purine nucleotide metabolic process	GO:0006163	3	102	0.210548	ENSGALG00000005662|ENSGALG00000007305|ENSGALG00000009626	http://amigo.geneontology.org/cgi-bin/amigo/term_details?term=GO:0006163
purine nucleotide metabolic process	GO:0006163	3	102	0.210548	ENSGALG00000005662|ENSGALG00000007305|ENSGALG00000009626	http://amigo.geneontology.org/cgi-bin/amigo/term_details?term=GO:0006163
negative regulation of endopeptidase activity	GO:0010951	2	55	0.211836	ENSGALG00000008713|ENSGALG00000009626	http://amigo.geneontology.org/cgi-bin/amigo/term_details?term=GO:0010951
negative regulation of endopeptidase activity	GO:0010951	2	55	0.211836	ENSGALG00000008713|ENSGALG00000009626	http://amigo.geneontology.org/cgi-bin/amigo/term_details?term=GO:0010951
response to organic substance	GO:0010033	11	542	0.212503	ENSGALG00000005547|ENSGALG00000000277|ENSGALG00000025941|ENSGALG00000010745|ENSGALG00000010331|ENSGALG00000011715|ENSGALG00000019761|ENSGALG00000009641|ENSGALG00000017091|ENSGALG00000009626|ENSGALG00000008713	http://amigo.geneontology.org/cgi-bin/amigo/term_details?term=GO:0010033
response to organic substance	GO:0010033	11	542	0.212503	ENSGALG00000005547|ENSGALG00000000277|ENSGALG00000025941|ENSGALG00000010745|ENSGALG00000010331|ENSGALG00000011715|ENSGALG00000019761|ENSGALG00000009641|ENSGALG00000017091|ENSGALG00000009626|ENSGALG00000008713	http://amigo.geneontology.org/cgi-bin/amigo/term_details?term=GO:0010033
negative regulation of cell death	GO:0060548	5	206	0.213067	ENSGALG00000009844|ENSGALG00000005782|ENSGALG00000008713|ENSGALG00000009626|ENSGALG00000011331	http://amigo.geneontology.org/cgi-bin/amigo/term_details?term=GO:0060548
negative regulation of cell death	GO:0060548	5	206	0.213067	ENSGALG00000009844|ENSGALG00000005782|ENSGALG00000008713|ENSGALG00000009626|ENSGALG00000011331	http://amigo.geneontology.org/cgi-bin/amigo/term_details?term=GO:0060548
aspartate family amino acid metabolic process	GO:0009066	1	15	0.215697	ENSGALG00000015057	http://amigo.geneontology.org/cgi-bin/amigo/term_details?term=GO:0009066
microtubule polymerization	GO:0046785	1	15	0.215697	ENSGALG00000001475	http://amigo.geneontology.org/cgi-bin/amigo/term_details?term=GO:0046785
chromosome localization	GO:0050000	1	15	0.215697	ENSGALG00000009690	http://amigo.geneontology.org/cgi-bin/amigo/term_details?term=GO:0050000
positive regulation of endothelial cell migration	GO:0010595	1	15	0.215697	ENSGALG00000009626	http://amigo.geneontology.org/cgi-bin/amigo/term_details?term=GO:0010595
sterol homeostasis	GO:0055092	1	15	0.215697	ENSGALG00000001234	http://amigo.geneontology.org/cgi-bin/amigo/term_details?term=GO:0055092
diterpenoid metabolic process	GO:0016101	1	15	0.215697	ENSGALG00000015147	http://amigo.geneontology.org/cgi-bin/amigo/term_details?term=GO:0016101
oxidoreductase activity, acting on the aldehyde or oxo group of donors, NAD or NADP as acceptor	GO:0016620	1	15	0.215697	ENSGALG00000015147	http://amigo.geneontology.org/cgi-bin/amigo/term_details?term=GO:0016620
establishment of chromosome localization	GO:0051303	1	15	0.215697	ENSGALG00000009690	http://amigo.geneontology.org/cgi-bin/amigo/term_details?term=GO:0051303
ribonucleoside triphosphate biosynthetic process	GO:0009201	1	15	0.215697	ENSGALG00000007305	http://amigo.geneontology.org/cgi-bin/amigo/term_details?term=GO:0009201
detection of light stimulus	GO:0009583	1	15	0.215697	ENSGALG00000004675	http://amigo.geneontology.org/cgi-bin/amigo/term_details?term=GO:0009583
cellular response to UV	GO:0034644	1	15	0.215697	ENSGALG00000010331	http://amigo.geneontology.org/cgi-bin/amigo/term_details?term=GO:0034644
filopodium assembly	GO:0046847	1	15	0.215697	ENSGALG00000003899	http://amigo.geneontology.org/cgi-bin/amigo/term_details?term=GO:0046847
phosphotransferase activity, phosphate group as acceptor	GO:0016776	1	15	0.215697	ENSGALG00000007305	http://amigo.geneontology.org/cgi-bin/amigo/term_details?term=GO:0016776
membrane depolarization	GO:0051899	1	15	0.215697	ENSGALG00000005782	http://amigo.geneontology.org/cgi-bin/amigo/term_details?term=GO:0051899
columnar/cuboidal epithelial cell development	GO:0002066	1	15	0.215697	ENSGALG00000014913	http://amigo.geneontology.org/cgi-bin/amigo/term_details?term=GO:0002066
negative regulation of transmembrane transport	GO:0034763	1	15	0.215697	ENSGALG00000009626	http://amigo.geneontology.org/cgi-bin/amigo/term_details?term=GO:0034763
negative regulation of epithelial cell migration	GO:0010633	1	15	0.215697	ENSGALG00000009626	http://amigo.geneontology.org/cgi-bin/amigo/term_details?term=GO:0010633
positive regulation of cell division	GO:0051781	1	15	0.215697	ENSGALG00000008367	http://amigo.geneontology.org/cgi-bin/amigo/term_details?term=GO:0051781
axon ensheathment	GO:0008366	1	15	0.215697	ENSGALG00000002554	http://amigo.geneontology.org/cgi-bin/amigo/term_details?term=GO:0008366
terpenoid metabolic process	GO:0006721	1	15	0.215697	ENSGALG00000015147	http://amigo.geneontology.org/cgi-bin/amigo/term_details?term=GO:0006721
pyridoxal phosphate binding	GO:0030170	1	15	0.215697	ENSGALG00000011331	http://amigo.geneontology.org/cgi-bin/amigo/term_details?term=GO:0030170
cholesterol homeostasis	GO:0042632	1	15	0.215697	ENSGALG00000001234	http://amigo.geneontology.org/cgi-bin/amigo/term_details?term=GO:0042632
negative regulation of blood vessel morphogenesis	GO:2000181	1	15	0.215697	ENSGALG00000009626	http://amigo.geneontology.org/cgi-bin/amigo/term_details?term=GO:2000181
triglyceride metabolic process	GO:0006641	1	15	0.215697	ENSGALG00000001234	http://amigo.geneontology.org/cgi-bin/amigo/term_details?term=GO:0006641
negative regulation of coagulation	GO:0050819	1	15	0.215697	ENSGALG00000009626	http://amigo.geneontology.org/cgi-bin/amigo/term_details?term=GO:0050819
muscle organ morphogenesis	GO:0048644	1	15	0.215697	ENSGALG00000009844	http://amigo.geneontology.org/cgi-bin/amigo/term_details?term=GO:0048644
blood microparticle	GO:0072562	1	15	0.215697	ENSGALG00000009844	http://amigo.geneontology.org/cgi-bin/amigo/term_details?term=GO:0072562
ensheathment of neurons	GO:0007272	1	15	0.215697	ENSGALG00000002554	http://amigo.geneontology.org/cgi-bin/amigo/term_details?term=GO:0007272
fatty acid transport	GO:0015908	1	15	0.215697	ENSGALG00000009626	http://amigo.geneontology.org/cgi-bin/amigo/term_details?term=GO:0015908
retinoid metabolic process	GO:0001523	1	15	0.215697	ENSGALG00000015147	http://amigo.geneontology.org/cgi-bin/amigo/term_details?term=GO:0001523
negative regulation of blood vessel morphogenesis	GO:2000181	1	15	0.215697	ENSGALG00000009626	http://amigo.geneontology.org/cgi-bin/amigo/term_details?term=GO:2000181
cellular response to UV	GO:0034644	1	15	0.215697	ENSGALG00000010331	http://amigo.geneontology.org/cgi-bin/amigo/term_details?term=GO:0034644
positive regulation of cell division	GO:0051781	1	15	0.215697	ENSGALG00000008367	http://amigo.geneontology.org/cgi-bin/amigo/term_details?term=GO:0051781
ribonucleoside triphosphate biosynthetic process	GO:0009201	1	15	0.215697	ENSGALG00000007305	http://amigo.geneontology.org/cgi-bin/amigo/term_details?term=GO:0009201
ensheathment of neurons	GO:0007272	1	15	0.215697	ENSGALG00000002554	http://amigo.geneontology.org/cgi-bin/amigo/term_details?term=GO:0007272
sterol homeostasis	GO:0055092	1	15	0.215697	ENSGALG00000001234	http://amigo.geneontology.org/cgi-bin/amigo/term_details?term=GO:0055092
blood microparticle	GO:0072562	1	15	0.215697	ENSGALG00000009844	http://amigo.geneontology.org/cgi-bin/amigo/term_details?term=GO:0072562
filopodium assembly	GO:0046847	1	15	0.215697	ENSGALG00000003899	http://amigo.geneontology.org/cgi-bin/amigo/term_details?term=GO:0046847
membrane depolarization	GO:0051899	1	15	0.215697	ENSGALG00000005782	http://amigo.geneontology.org/cgi-bin/amigo/term_details?term=GO:0051899
negative regulation of epithelial cell migration	GO:0010633	1	15	0.215697	ENSGALG00000009626	http://amigo.geneontology.org/cgi-bin/amigo/term_details?term=GO:0010633
negative regulation of coagulation	GO:0050819	1	15	0.215697	ENSGALG00000009626	http://amigo.geneontology.org/cgi-bin/amigo/term_details?term=GO:0050819
oxidoreductase activity, acting on the aldehyde or oxo group of donors, NAD or NADP as acceptor	GO:0016620	1	15	0.215697	ENSGALG00000015147	http://amigo.geneontology.org/cgi-bin/amigo/term_details?term=GO:0016620
columnar/cuboidal epithelial cell development	GO:0002066	1	15	0.215697	ENSGALG00000014913	http://amigo.geneontology.org/cgi-bin/amigo/term_details?term=GO:0002066
aspartate family amino acid metabolic process	GO:0009066	1	15	0.215697	ENSGALG00000015057	http://amigo.geneontology.org/cgi-bin/amigo/term_details?term=GO:0009066
positive regulation of endothelial cell migration	GO:0010595	1	15	0.215697	ENSGALG00000009626	http://amigo.geneontology.org/cgi-bin/amigo/term_details?term=GO:0010595
phosphotransferase activity, phosphate group as acceptor	GO:0016776	1	15	0.215697	ENSGALG00000007305	http://amigo.geneontology.org/cgi-bin/amigo/term_details?term=GO:0016776
pyridoxal phosphate binding	GO:0030170	1	15	0.215697	ENSGALG00000011331	http://amigo.geneontology.org/cgi-bin/amigo/term_details?term=GO:0030170
muscle organ morphogenesis	GO:0048644	1	15	0.215697	ENSGALG00000009844	http://amigo.geneontology.org/cgi-bin/amigo/term_details?term=GO:0048644
terpenoid metabolic process	GO:0006721	1	15	0.215697	ENSGALG00000015147	http://amigo.geneontology.org/cgi-bin/amigo/term_details?term=GO:0006721
negative regulation of transmembrane transport	GO:0034763	1	15	0.215697	ENSGALG00000009626	http://amigo.geneontology.org/cgi-bin/amigo/term_details?term=GO:0034763
establishment of chromosome localization	GO:0051303	1	15	0.215697	ENSGALG00000009690	http://amigo.geneontology.org/cgi-bin/amigo/term_details?term=GO:0051303
microtubule polymerization	GO:0046785	1	15	0.215697	ENSGALG00000001475	http://amigo.geneontology.org/cgi-bin/amigo/term_details?term=GO:0046785
cholesterol homeostasis	GO:0042632	1	15	0.215697	ENSGALG00000001234	http://amigo.geneontology.org/cgi-bin/amigo/term_details?term=GO:0042632
chromosome localization	GO:0050000	1	15	0.215697	ENSGALG00000009690	http://amigo.geneontology.org/cgi-bin/amigo/term_details?term=GO:0050000
triglyceride metabolic process	GO:0006641	1	15	0.215697	ENSGALG00000001234	http://amigo.geneontology.org/cgi-bin/amigo/term_details?term=GO:0006641
diterpenoid metabolic process	GO:0016101	1	15	0.215697	ENSGALG00000015147	http://amigo.geneontology.org/cgi-bin/amigo/term_details?term=GO:0016101
[truncated: 2,305 more rows]
